# Supplementary material for: Arabidopsis root defense barriers support beneficial interactions with rhizobacterium Pseudomonas simiae WCS417
Source: New Phytol. 2025 Sep 4;248(4):2021–39. doi: 10.1111/nph.70549 (PMC12529037; doi:10.1111/nph.70549)
Supplement: Supplementary file 2 — Table S1 Genes detected in all the Pseudomonas simiae WCS417 samples with an expression of at least ten read counts in at least one sample. Table S2 Feature table for untargeted metabolomic analysis of root exudates from Arabidopsis thaliana Col‐0 and selected root defense component mutants. Table S3 Genes detected in all the Arabidopsis thaliana root samples with an expression of at least ten read counts in at least one sample. Table S4 Arabidopsis thaliana root defense barrier mutants used in this study. Table S5 Log2 fold changes of genes in Pseudomonas simiae WCS417 significantly affected (log2 fold change ≥1.0 or ≤ −1.0, FDR < 0.05) by different root exudates compared with Milli‐Q water treatment. Table S6 Gene Ontology biological process terms enriched in differentially expressed genes in Pseudomonas simiae WCS417 in response to different root exudates shown in Fig. 3(c). Table S7 Log2 fold changes of genes in roots of different Arabidopsis thaliana genotypes significantly affected (Log2FoldChange ≥ 1.5 or ≤ −1.5, FDR < 0.01) by Pseudomonas simiae WCS417 treatment. Table S8 Gene Ontology biological process terms enriched in differentially expressed genes in roots of different Arabidopsis thaliana genotypes in response to Pseudomonas simiae WCS417 shown in Fig. 5(c). Table S9 Log2 fold changes of bacterial motility‐related genes in Pseudomonas simiae WCS417 in response to root exudates of Arabidopsis thaliana mutants f6′h1 and pad3‐1. Please note: Wiley is not responsible for the content or functionality of any Supporting Information supplied by the authors. Any queries (other than missing material) should be directed to the New Phytologist Central Office. [file NPH-248-2021-s002.xlsx]

## Sheet: Article Info
New Phytologist Supporting Information
Article title: Arabidopsis root defense barriers support beneficial interactions with rhizobacterium Pseudomonas simiae WCS417
Authors: Jiayu Zhou 1, 2, Melissa Uribe Acosta 1, Max J. J. Stassen 1, Run Qi 1, Ronnie de Jonge 1, 3, Fred White 4, Gertjan Kramer 4, Lemeng Dong 4, Corné M.J. Pieterse 1 and Ioannis A. Stringlis 1, 5*
Article acceptance date: 14 August 2025

## Sheet: Table S1
Supplementary Table S1. Genes detected in all the Pseudomonas simiae WCS417 samples with an expression of at least ten read counts in at least one sample.
	MQ_1	MQ_2	MQ_3	MQ_4	Col-0_1	Col-0_2	Col-0_3	Col-0_4	bdg-1_1	bdg-1_2	bdg-1_3	bdg-1_4	esb1_1	esb1_2	esb1_3	esb1_4	gtr1/2_1	gtr1/2_2	gtr1/2_3	gtr1/2_4	pad3-1_1	pad3-1_2	pad3-1_3	pad3-1_4	pmr4-1_1	pmr4-1_2	pmr4-1_3	pmr4-1_4	myb15-2_1	myb15-2_2	myb15-2_3	myb15-2_4	myb34/51/122_1	myb34/51/122_2	myb34/51/122_3	myb34/51/122_4
lcl|NZ_CP007637.1_cds_WP_010207718.1_1	231	376	504	486	899	988	690	426	784	785	726	691	851	942	1148	968	1694	1675	1216	1067	537	762	849	790	888	1113	1154	1266	1635	1807	2227	1772	1708	2481	2538	1553
lcl|NZ_CP007637.1_cds_WP_010207719.1_2	570	983	1201	1175	1224	1593	1047	637	1213	1214	1058	981	1176	1563	1641	1397	2232	2201	1605	1420	1196	1582	1701	1355	1282	1557	1565	1713	2346	2547	2825	2477	2585	3569	3589	2293
lcl|NZ_CP007637.1_cds_WP_010207720.1_3	176	240	338	275	692	785	540	264	625	630	601	614	599	730	826	645	968	948	768	643	407	601	583	485	665	806	744	904	1049	1190	1344	1149	1096	1505	1490	1048
lcl|NZ_CP007637.1_cds_WP_010207722.1_4	1319	2027	2618	2478	2809	3009	2294	1349	2728	2534	2447	2339	2669	3112	3699	2933	4472	4618	3117	3100	2749	3532	3703	2779	2716	3342	3266	3401	4357	4835	5746	4522	5144	7137	7074	4287
lcl|NZ_CP007637.1_cds_WP_010207724.1_5	247	335	458	463	691	813	604	362	691	654	685	664	608	714	842	683	921	886	690	612	648	773	796	713	693	805	880	942	926	1026	1175	1060	1113	1504	1461	978
lcl|NZ_CP007637.1_cds_WP_010207726.1_6	34	46	55	70	55	64	65	50	66	68	53	74	61	96	69	68	104	112	92	47	71	88	90	84	72	86	89	86	105	107	134	98	103	137	138	104
lcl|NZ_CP007637.1_cds_WP_010207728.1_7	301	452	526	570	377	489	343	204	390	379	371	404	379	547	613	506	492	549	378	310	219	277	295	273	512	680	703	710	433	505	598	472	614	803	752	527
lcl|NZ_CP007637.1_cds_WP_010207729.1_8	44	92	122	127	237	268	192	103	222	200	186	200	217	246	264	207	339	351	241	232	219	323	359	241	192	237	245	279	315	389	426	357	374	529	494	352
lcl|NZ_CP007637.1_cds_WP_021491428.1_9	46	57	99	90	126	157	75	50	137	105	96	83	124	148	142	156	186	178	156	122	281	325	355	248	139	114	147	153	208	211	227	236	196	292	305	221
lcl|NZ_CP007637.1_cds_WP_010207731.1_10	436	777	982	926	824	950	648	347	869	717	704	644	933	1111	1248	1008	1745	1655	1225	1115	742	984	1016	906	976	1167	1131	1245	1716	1961	2120	1700	1826	2635	2629	1642
lcl|NZ_CP007637.1_cds_WP_003187265.1_11	125	218	258	266	317	386	243	156	340	297	300	293	380	466	532	452	760	708	499	497	346	432	441	400	419	500	476	539	700	846	894	715	705	1003	1007	655
lcl|NZ_CP007637.1_cds_WP_010207732.1_12	30	69	82	70	131	145	108	56	138	120	129	132	121	151	196	131	209	211	203	131	141	185	178	158	133	182	177	180	200	265	312	260	211	301	339	230
lcl|NZ_CP007637.1_cds_WP_010207733.1_13	90	120	144	159	183	227	139	100	196	183	165	163	212	216	265	219	354	357	267	217	134	241	238	215	213	269	285	294	299	310	374	361	345	512	476	311
lcl|NZ_CP007637.1_cds_WP_010207734.1_14	81	134	137	178	188	188	149	88	161	143	148	216	111	138	163	118	120	174	100	110	154	181	227	159	122	135	168	155	169	156	141	133	186	247	240	151
lcl|NZ_CP007637.1_cds_WP_010207735.1_15	183	307	387	368	331	387	253	145	313	322	284	276	329	419	484	406	452	474	341	316	249	327	339	284	390	463	483	505	416	462	524	452	491	749	688	465
lcl|NZ_CP007637.1_cds_WP_010207736.1_16	30	64	86	91	99	79	43	40	82	59	66	85	62	83	99	74	105	109	109	80	65	75	90	68	69	96	77	87	112	139	136	86	107	149	146	103
lcl|NZ_CP007637.1_cds_WP_010207737.1_17	23	34	44	60	48	63	33	29	50	52	46	68	45	52	62	37	57	59	47	42	30	45	56	35	56	39	38	43	53	64	72	58	66	84	85	67
lcl|NZ_CP007637.1_cds_WP_010207739.1_18	155	312	380	382	611	712	521	302	613	561	603	561	613	775	922	775	980	957	766	657	371	592	539	570	651	910	872	954	972	975	1304	995	1046	1409	1506	907
lcl|NZ_CP007637.1_cds_WP_010207740.1_19	20	31	35	36	20	43	18	26	22	18	23	30	35	16	35	14	30	27	25	22	33	40	59	30	24	28	30	30	27	23	46	24	29	57	44	27
lcl|NZ_CP007637.1_cds_WP_010207741.1_20	68	97	127	118	121	169	78	67	110	109	106	119	126	165	199	151	197	204	131	153	71	103	99	65	156	193	210	240	124	156	192	183	196	263	255	199
lcl|NZ_CP007637.1_cds_WP_010207742.1_21	97	155	201	186	402	475	380	171	411	343	418	359	433	501	535	468	756	724	566	479	479	670	700	675	379	467	460	589	783	856	934	899	690	889	1006	711
lcl|NZ_CP007637.1_cds_WP_010207743.1_22	269	456	552	503	807	942	585	324	833	690	634	687	861	1038	1143	953	1346	1428	959	875	984	1273	1402	1093	929	1091	1083	1100	1370	1522	1671	1416	1482	2095	2089	1289
lcl|NZ_CP007637.1_cds_WP_010207746.1_23	49	86	116	89	177	196	139	78	191	175	142	144	176	228	260	199	283	272	197	185	157	176	151	132	169	210	197	224	311	370	376	241	308	434	414	291
lcl|NZ_CP007637.1_cds_WP_010207747.1_24	27	58	71	73	125	128	75	39	120	93	84	106	103	145	145	156	207	184	160	138	100	128	102	90	125	165	151	148	205	253	259	202	182	308	317	191
lcl|NZ_CP007637.1_cds_WP_010207748.1_25	39	44	93	77	70	90	58	49	92	85	68	100	57	79	95	79	77	103	79	77	84	101	125	68	76	66	108	125	96	96	98	86	129	148	147	101
lcl|NZ_CP007637.1_cds_WP_010207749.1_26	101	126	223	187	299	345	230	156	279	313	249	307	274	350	352	352	388	356	288	264	482	666	616	444	299	336	367	369	351	370	429	353	462	612	602	392
lcl|NZ_CP007637.1_cds_WP_038452459.1_27	63	109	124	129	179	225	129	85	176	186	158	189	195	215	260	205	233	251	202	182	235	327	363	234	181	201	206	235	228	250	291	228	253	339	362	261
lcl|NZ_CP007637.1_cds_WP_010207751.1_28	63	96	128	139	220	222	138	88	202	163	166	158	168	201	243	167	269	257	200	176	175	252	224	197	178	207	233	229	242	310	335	278	269	368	378	229
lcl|NZ_CP007637.1_cds_WP_010207752.1_29	260	369	455	451	502	569	387	283	494	474	488	545	501	542	623	514	650	544	480	425	642	830	951	672	499	528	648	669	544	550	653	652	714	913	912	572
lcl|NZ_CP007637.1_cds_WP_010207753.1_30	69	114	144	147	149	173	150	76	231	182	155	185	197	211	218	186	285	244	217	174	137	186	235	163	180	198	233	295	357	363	419	357	256	369	396	278
lcl|NZ_CP007637.1_cds_WP_010207755.1_31	32	42	63	58	80	105	46	41	126	107	100	98	84	101	102	84	163	170	105	110	133	193	181	95	72	99	108	100	266	261	306	261	189	229	204	118
lcl|NZ_CP007637.1_cds_WP_003170741.1_32	94	167	229	216	324	387	240	182	470	457	460	473	282	348	377	326	503	531	408	356	223	345	278	278	345	360	374	399	834	990	1023	839	561	811	779	506
lcl|NZ_CP007637.1_cds_WP_010207758.1_33	46	66	93	98	103	125	71	56	166	138	106	126	104	130	158	134	205	193	142	133	237	299	312	194	126	141	135	163	314	302	317	270	180	275	271	163
lcl|NZ_CP007637.1_cds_WP_010207760.1_34	94	162	184	157	40	38	32	14	46	46	38	46	35	47	54	43	55	56	41	33	33	50	38	28	46	30	42	38	45	53	45	31	67	74	69	53
lcl|NZ_CP007637.1_cds_WP_010207762.1_35	223	395	444	393	517	694	335	177	550	547	463	430	550	632	644	582	1066	971	745	684	364	580	531	495	482	565	538	695	1186	1470	1701	1518	1007	1489	1495	971
lcl|NZ_CP007637.1_cds_WP_010207764.1_36	757	1258	1536	1454	1395	1762	1100	620	1437	1406	1300	1360	1038	1292	1289	1098	1943	2188	1381	1384	1054	1326	1272	1089	1121	1277	1282	1233	2408	3087	3509	2786	1975	2906	2877	2035
lcl|NZ_CP007637.1_cds_WP_010207765.1_37	35	46	68	60	43	78	46	25	68	60	39	59	52	73	72	60	75	77	68	57	44	80	72	56	69	68	83	83	85	136	112	94	94	144	131	80
lcl|NZ_CP007637.1_cds_WP_003170746.1_38	1575	2436	3130	3119	478	581	456	211	519	539	587	554	590	568	728	653	614	581	465	411	717	793	800	934	414	492	572	647	516	518	543	532	636	825	935	508
lcl|NZ_CP007637.1_cds_WP_007953919.1_39	455	795	939	948	541	664	500	285	601	551	501	682	410	584	479	482	378	474	319	282	327	558	487	406	507	570	656	568	302	458	435	417	497	670	655	420
lcl|NZ_CP007637.1_cds_WP_010207766.1_40	612	1134	1425	1386	1557	1650	1427	863	1298	1348	1517	1584	1049	1249	1619	1186	1677	1543	1494	1257	1476	2177	2313	2127	1358	1513	1581	1712	1404	1528	1805	1748	1808	2538	2885	1900
lcl|NZ_CP007637.1_cds_WP_010207767.1_41	112	183	255	213	177	187	128	73	163	177	145	170	131	178	202	143	189	232	145	120	111	168	174	121	181	184	193	207	160	219	234	179	208	261	244	180
lcl|NZ_CP007637.1_cds_WP_010207768.1_42	533	932	1245	1163	351	414	311	150	397	320	301	347	337	414	459	337	370	352	299	288	274	474	469	443	317	357	356	471	325	340	371	380	389	503	625	407
lcl|NZ_CP007637.1_cds_WP_010207769.1_43	42	86	90	110	61	74	60	34	68	87	53	77	41	78	59	44	43	78	67	49	34	50	63	43	54	68	61	67	53	65	83	69	72	96	96	52
lcl|NZ_CP007637.1_cds_WP_010207770.1_44	202	313	338	328	205	263	171	88	232	242	225	222	213	294	286	269	265	277	196	201	243	291	330	231	228	273	257	272	244	286	290	248	265	381	424	237
lcl|NZ_CP007637.1_cds_WP_010207771.1_45	139	276	315	328	463	562	350	210	432	403	380	393	354	464	486	371	604	576	423	388	479	606	719	540	360	444	452	506	653	686	742	654	605	812	814	594
lcl|NZ_CP007637.1_cds_WP_010207772.1_46	68	75	127	129	140	184	103	71	137	125	120	134	168	191	201	160	195	224	181	140	151	189	226	171	144	207	179	202	219	245	237	241	249	314	337	224
lcl|NZ_CP007637.1_cds_WP_010207773.1_47	27	62	56	53	71	104	50	40	85	80	84	75	91	132	136	119	163	133	88	91	170	165	187	138	96	121	119	158	155	155	153	157	149	218	215	136
lcl|NZ_CP007637.1_cds_WP_175439657.1_48	602	969	1258	1104	1569	2120	1218	802	1702	1625	1529	1426	1767	2012	2233	1997	2879	2729	1950	1770	1386	1965	1965	1741	1725	2132	2064	2560	2868	3257	3479	2829	2559	3886	3779	2558
lcl|NZ_CP007637.1_cds_WP_010207776.1_49	59	108	129	138	228	196	206	119	199	193	202	198	112	164	181	146	213	240	178	159	214	251	263	185	157	190	222	207	257	265	294	260	265	362	394	266
lcl|NZ_CP007637.1_cds_WP_010207780.1_51	338	530	727	657	723	938	580	386	832	740	726	683	738	894	1000	835	971	997	715	611	552	693	771	599	737	919	939	994	715	815	1006	857	1135	1680	1539	1017
lcl|NZ_CP007637.1_cds_WP_010207781.1_52	455	712	938	935	992	1127	836	475	930	913	843	906	809	1184	1276	1055	1131	1242	815	804	567	685	720	581	916	1090	1108	1154	857	969	1086	892	1320	1866	1888	1081
lcl|NZ_CP007637.1_cds_WP_032882676.1_53	317	604	685	715	709	824	646	366	734	731	702	695	697	852	1008	856	864	940	655	568	509	602	607	488	777	949	939	991	675	702	886	692	1081	1484	1405	886
lcl|NZ_CP007637.1_cds_WP_010207789.1_54	16	17	33	24	11	6	6	5	6	13	5	12	12	13	8	18	10	9	15	6	13	22	23	15	9	7	15	8	9	9	13	13	9	14	12	8
lcl|NZ_CP007637.1_cds_WP_010207791.1_55	107	181	207	261	203	260	140	109	233	228	176	202	200	267	282	232	330	316	227	191	273	377	349	279	226	267	284	340	311	313	350	289	316	409	434	287
lcl|NZ_CP007637.1_cds_WP_010207792.1_56	1390	2365	2843	2708	1689	2077	1724	956	1782	1836	1847	1933	1713	2119	2618	2110	2018	2186	1446	1398	884	1081	1133	1104	2270	2856	2755	2769	1767	2097	2394	1873	2442	3343	3449	2023
lcl|NZ_CP007637.1_cds_WP_010207793.1_57	300	508	661	631	513	566	355	267	545	445	410	456	519	646	636	551	716	657	476	407	582	826	850	605	572	584	613	721	626	625	704	652	660	889	857	600
lcl|NZ_CP007637.1_cds_WP_010207795.1_58	53	95	130	129	221	275	158	99	185	185	174	239	225	260	251	233	339	369	261	223	209	298	298	223	233	273	286	299	297	377	400	344	350	482	512	367
lcl|NZ_CP007637.1_cds_WP_010207796.1_59	3984	6777	8351	7904	6576	8879	6308	3766	7498	7703	8437	7371	10759	13278	15707	13304	9295	9038	6554	5944	3958	5003	5271	5111	15381	18953	17890	19575	4879	5532	6769	5886	12474	16665	16149	9580
lcl|NZ_CP007637.1_cds_WP_010207801.1_60	3480	6093	7353	6729	5361	7344	4897	2933	6039	6194	6256	5633	8317	11616	12368	10778	7743	8290	5852	5218	2942	4110	4025	3402	12841	15487	15008	16352	4276	5371	5935	5267	10118	13818	13190	8362
lcl|NZ_CP007637.1_cds_WP_010207802.1_61	1323	2239	2663	2604	1988	2572	1633	1141	2183	2187	2160	2212	2505	3249	3604	3288	2557	2656	1945	1732	1178	1590	1432	1343	4299	5013	4940	5384	1517	1825	2082	1867	3495	4693	4527	2941
lcl|NZ_CP007637.1_cds_WP_010207803.1_62	3547	6229	7926	6926	4473	5974	3832	2476	5042	4771	4890	4428	6616	8381	9480	7828	6475	6561	4846	4133	2898	4193	4248	3516	10452	12255	11966	13982	3859	4617	5267	4679	7483	10238	10302	6559
lcl|NZ_CP007637.1_cds_WP_010207805.1_63	124	178	238	244	158	154	140	91	144	156	164	166	108	122	191	142	116	113	100	92	76	105	118	72	206	273	251	203	83	73	101	91	192	270	249	124
lcl|NZ_CP007637.1_cds_WP_029529042.1_64	287	404	438	458	365	506	298	225	430	396	420	372	525	719	688	598	502	602	425	386	200	266	265	236	783	925	987	930	352	403	426	369	665	879	817	574
lcl|NZ_CP007637.1_cds_WP_010207807.1_65	627	1082	1312	1281	1097	1457	1043	619	1150	1193	1176	1229	1451	2069	2257	1861	1573	1744	1213	1069	810	1076	1154	967	2538	3122	2997	3208	969	1207	1389	1208	2157	2945	2874	1931
lcl|NZ_CP007637.1_cds_WP_010207809.1_66	720	1327	1506	1455	1155	1604	927	525	1334	1205	1185	944	1832	2576	2568	2386	2139	2162	1397	1356	1253	1731	1550	1201	3212	3731	3498	4128	1187	1443	1602	1350	2609	3594	3218	2040
lcl|NZ_CP007637.1_cds_WP_021491404.1_67	1140	2366	2889	2829	2554	3187	2168	1298	2340	2140	2167	2674	2302	2960	3139	2614	2412	2349	2013	1676	1084	1655	1850	1552	3458	3783	3703	4615	1633	1901	2292	2009	2933	3947	4269	2923
lcl|NZ_CP007637.1_cds_WP_010207811.1_68	475	694	876	887	807	959	620	394	774	714	742	686	896	1074	1257	1088	1101	1089	837	770	523	766	821	638	1348	1539	1642	1720	777	822	1002	901	1388	1831	1819	1056
lcl|NZ_CP007637.1_cds_WP_010207813.1_69	247	376	459	450	677	801	539	313	598	582	518	560	611	829	908	734	940	1040	710	741	293	394	396	381	785	957	930	1028	1021	1223	1435	1167	1345	1820	1764	1086
lcl|NZ_CP007637.1_cds_WP_010207814.1_70	69	71	110	94	108	132	82	62	112	99	103	83	117	185	170	152	180	199	140	108	86	137	149	90	144	180	169	170	197	225	225	221	212	293	283	193
lcl|NZ_CP007637.1_cds_WP_010207815.1_71	65	117	121	120	115	153	101	68	122	118	97	138	120	192	185	154	203	221	129	162	110	133	136	136	147	166	210	198	219	229	247	235	207	302	313	196
lcl|NZ_CP007637.1_cds_WP_010207817.1_72	7869	12340	15234	13835	2197	2797	1922	1037	2784	2611	2378	2146	2597	3330	3659	2895	2732	2935	1983	1681	2552	3251	3300	2648	1938	2316	2432	2422	1997	2166	2259	1877	2347	3288	3244	1971
lcl|NZ_CP007637.1_cds_WP_038452470.1_73	105	203	219	216	255	291	204	146	238	240	223	248	220	255	256	242	252	288	223	196	148	193	199	180	218	266	298	330	284	292	362	264	368	458	455	317
lcl|NZ_CP007637.1_cds_WP_010207821.1_74	61	109	140	119	103	157	75	65	144	126	143	95	161	155	200	169	204	203	141	117	123	188	193	165	142	207	196	207	162	181	197	162	182	305	266	208
lcl|NZ_CP007637.1_cds_WP_010207823.1_75	88	125	167	181	132	169	96	85	150	133	151	130	131	192	213	160	181	216	167	109	175	227	230	144	160	200	213	209	143	167	208	199	206	298	309	195
lcl|NZ_CP007637.1_cds_WP_175439661.1_76	46	81	104	81	84	98	58	34	100	80	80	70	89	146	117	113	125	142	113	78	89	118	116	84	117	158	152	126	107	136	154	127	151	256	225	133
lcl|NZ_CP007637.1_cds_WP_021491401.1_77	97	162	203	213	247	309	207	123	253	250	236	233	281	314	357	299	374	417	288	288	196	286	273	236	285	359	337	384	408	465	463	421	415	614	607	402
lcl|NZ_CP007637.1_cds_WP_010207829.1_78	180	265	379	358	351	448	330	184	409	403	376	329	389	457	551	457	508	547	350	376	284	385	380	304	491	557	585	675	457	565	569	537	612	818	902	504
lcl|NZ_CP007637.1_cds_WP_010207830.1_79	233	419	498	529	465	516	421	255	440	501	473	476	348	420	509	398	396	443	316	299	237	318	329	354	427	570	536	581	462	511	576	493	520	725	767	483
lcl|NZ_CP007637.1_cds_WP_010207831.1_80	688	1091	1343	1400	2328	2621	1765	1049	2231	2027	1960	1898	1987	2301	2633	2223	3316	3379	2486	2212	2097	2732	2855	2343	2129	2544	2683	2967	3394	3657	4139	3753	3594	4973	5143	3208
lcl|NZ_CP007637.1_cds_WP_010207832.1_81	1817	2889	3504	3925	3303	3470	2262	1583	3043	2840	2497	3361	1935	2620	2607	2215	1884	2245	1593	1373	4576	5133	6335	3477	2586	2626	2944	2764	1833	1941	2191	1892	2552	3047	3223	2072
lcl|NZ_CP007637.1_cds_WP_010207833.1_82	132	238	286	243	304	415	244	144	355	333	311	279	426	511	579	544	697	610	494	410	336	454	472	409	422	502	529	609	565	654	588	601	486	750	841	541
lcl|NZ_CP007637.1_cds_WP_010207834.1_83	832	1267	1596	1461	1909	2397	1620	945	1995	1910	1883	1911	1883	2421	2769	2362	2976	2957	2084	2046	1562	2088	2068	1897	2488	3158	3057	2979	2648	2893	3386	2727	3327	4312	4526	2824
lcl|NZ_CP007637.1_cds_WP_010207835.1_84	970	1653	1991	1707	743	924	611	340	782	751	786	693	811	1003	1225	959	1549	1467	1025	1014	742	974	1056	873	970	1149	1169	1293	1580	1695	2015	1524	1478	2073	2074	1360
lcl|NZ_CP007637.1_cds_WP_010207836.1_85	344	571	681	612	333	431	275	183	327	321	318	333	326	399	470	403	576	542	416	369	281	317	353	255	405	472	517	500	481	572	673	523	573	809	813	536
lcl|NZ_CP007637.1_cds_WP_010207839.1_86	453	713	912	923	473	551	401	229	454	441	383	473	380	447	496	400	530	600	417	406	362	484	538	383	382	479	502	528	506	549	684	548	606	881	882	623
lcl|NZ_CP007637.1_cds_WP_010207840.1_87	136	191	242	208	127	139	103	63	132	114	120	172	122	184	145	116	133	180	115	91	92	122	112	88	126	167	186	155	112	133	153	113	139	177	200	128
lcl|NZ_CP007637.1_cds_WP_010207841.1_88	512	773	996	1006	343	379	266	164	333	337	317	318	341	388	439	376	402	469	322	259	274	399	394	321	307	383	351	451	353	385	443	390	446	560	600	419
lcl|NZ_CP007637.1_cds_WP_010207843.1_89	816	1217	1512	1340	435	569	440	243	542	479	480	483	475	594	719	573	587	672	491	411	380	529	451	386	480	588	656	669	626	693	730	605	660	934	931	638
lcl|NZ_CP007637.1_cds_WP_029529043.1_90	16	26	36	37	25	20	36	11	24	33	24	26	18	27	21	23	16	34	19	16	66	57	65	37	24	30	39	30	17	27	47	28	32	41	48	31
lcl|NZ_CP007637.1_cds_WP_010207846.1_92	121	187	202	217	49	56	45	38	64	58	69	68	68	75	101	71	70	92	49	46	76	100	110	99	106	101	107	132	85	89	123	148	79	133	114	81
lcl|NZ_CP007637.1_cds_WP_010207848.1_93	136	173	219	253	264	248	184	121	235	218	197	263	212	266	255	214	253	303	212	185	275	352	401	235	198	218	249	248	260	237	289	259	280	376	387	264
lcl|NZ_CP007637.1_cds_WP_010207849.1_94	104	111	175	186	256	312	194	148	218	233	252	284	254	308	272	249	319	408	266	257	228	380	352	304	251	314	325	340	390	428	465	377	381	554	562	351
lcl|NZ_CP007637.1_cds_WP_010207850.1_95	246	504	555	565	948	1028	720	493	808	784	694	905	505	750	637	559	671	700	573	446	613	832	981	597	492	617	693	728	673	699	822	830	845	1069	1028	851
lcl|NZ_CP007637.1_cds_WP_010207852.1_96	227	395	463	481	609	680	482	327	589	532	487	557	505	622	675	562	697	715	507	497	421	546	532	470	624	744	738	741	693	790	885	713	883	1228	1201	749
lcl|NZ_CP007637.1_cds_WP_010207854.1_97	98	196	210	209	243	343	192	134	269	281	263	206	289	377	374	324	487	472	315	277	231	297	293	262	349	425	445	432	375	486	538	414	480	692	643	459
lcl|NZ_CP007637.1_cds_WP_010207856.1_98	164	275	296	289	370	469	330	184	394	421	394	374	380	511	546	478	624	570	429	367	342	485	519	376	420	586	574	613	607	640	752	661	674	865	863	614
lcl|NZ_CP007637.1_cds_WP_010207857.1_99	74	104	159	168	159	160	128	77	162	124	132	191	122	166	187	139	180	206	102	136	147	150	170	127	146	163	194	210	202	189	193	159	184	247	281	179
lcl|NZ_CP007637.1_cds_WP_010207858.1_100	124	220	248	252	199	248	149	111	211	198	207	229	269	331	310	252	299	333	209	232	148	235	225	179	232	281	281	333	196	298	263	260	273	401	372	292
lcl|NZ_CP007637.1_cds_WP_038452474.1_101	324	529	640	609	636	838	503	328	719	616	607	637	738	1050	1014	920	921	1006	679	650	712	833	877	687	835	965	965	1052	845	954	992	793	1006	1424	1398	921
lcl|NZ_CP007637.1_cds_WP_010207863.1_102	108	184	243	207	155	160	132	80	109	125	160	120	149	179	225	168	271	283	192	158	102	129	133	111	199	238	208	224	252	335	399	295	253	368	332	211
lcl|NZ_CP007637.1_cds_WP_010207864.1_103	95	105	172	153	182	174	125	84	126	134	119	128	75	78	87	73	239	259	197	158	88	107	132	90	135	134	152	148	494	598	598	480	173	233	228	162
lcl|NZ_CP007637.1_cds_WP_021491391.1_104	93	126	196	178	139	136	119	78	133	133	94	152	114	161	170	119	160	182	130	117	136	171	188	128	112	142	160	162	155	196	206	158	172	263	215	155
lcl|NZ_CP007637.1_cds_WP_021491390.1_105	67	130	154	166	107	123	72	57	97	118	90	100	103	117	116	74	121	134	90	84	84	125	108	85	78	92	109	107	92	127	120	101	131	160	144	112
lcl|NZ_CP007637.1_cds_WP_029529044.1_106	70	51	72	82	146	137	94	90	120	104	94	134	133	159	159	119	161	167	135	129	155	176	172	154	87	79	83	112	99	147	162	149	127	203	207	151
lcl|NZ_CP007637.1_cds_WP_010207868.1_107	198	323	356	358	613	713	485	314	537	490	493	500	379	493	599	460	647	705	489	467	354	451	402	373	419	501	566	547	749	796	927	786	803	1097	1132	649
lcl|NZ_CP007637.1_cds_WP_010168694.1_109	19	40	53	34	9	9	2	1	8	8	4	12	12	17	19	10	9	10	9	9	4	19	6	9	10	13	19	14	8	16	12	9	15	23	13	11
lcl|NZ_CP007637.1_cds_WP_010207871.1_110	273	439	561	557	871	940	643	330	642	580	532	487	559	597	651	477	1854	1890	1401	1305	758	913	937	845	322	393	414	462	1837	2076	2351	2066	1574	2543	2615	1639
lcl|NZ_CP007637.1_cds_WP_021491387.1_111	104	194	233	195	314	471	265	163	342	308	270	266	371	460	479	426	721	713	501	483	318	420	458	385	464	540	511	633	625	739	811	661	898	1250	1187	723
lcl|NZ_CP007637.1_cds_WP_003187417.1_112	22	28	46	42	58	77	59	44	68	71	55	68	58	82	81	68	106	121	71	93	54	54	66	49	86	100	112	87	120	151	147	106	145	202	216	109
lcl|NZ_CP007637.1_cds_WP_010207879.1_113	113	167	176	171	317	373	262	156	277	291	289	302	306	347	420	363	580	600	446	480	255	318	354	294	351	445	445	479	614	741	796	663	644	973	939	617
lcl|NZ_CP007637.1_cds_WP_038452478.1_114	116	199	233	258	497	557	433	282	502	439	444	505	463	647	664	555	675	674	499	434	450	583	573	465	574	702	762	718	465	556	604	580	700	915	960	582
lcl|NZ_CP007637.1_cds_WP_010207882.1_115	1204	1955	2433	2361	1466	1729	1119	769	1550	1493	1496	1395	2323	2802	3011	2497	1821	1892	1269	1242	2150	2945	2994	2337	1688	2100	2077	2286	1684	1634	1853	1654	1926	2629	2629	1657
lcl|NZ_CP007637.1_cds_WP_010207883.1_116	1072	1784	2117	2208	1562	1658	1243	762	1533	1339	1422	1469	1557	1975	2112	1688	1540	1670	1221	1052	2538	3446	3530	2283	1543	1718	1783	1888	1532	1527	1691	1496	1770	2403	2417	1484
lcl|NZ_CP007637.1_cds_WP_010214278.1_117	841	1433	1851	1828	1302	1554	1072	693	1321	1242	1232	1252	1056	1303	1480	1290	1654	1723	1245	1113	1282	1640	1727	1393	1338	1643	1572	1694	2040	2228	2370	2032	1457	2139	2160	1297
lcl|NZ_CP007637.1_cds_WP_010214276.1_118	34	43	73	70	93	118	90	52	117	98	85	109	69	102	83	74	86	129	68	74	65	68	85	61	86	91	109	89	95	122	152	100	80	150	128	98
lcl|NZ_CP007637.1_cds_WP_010214274.1_119	194	274	343	402	379	424	305	244	388	369	345	457	309	396	452	364	397	503	352	321	481	529	615	405	393	414	493	468	365	420	492	406	461	648	648	423
lcl|NZ_CP007637.1_cds_WP_010214273.1_120	28	25	39	52	32	45	23	23	39	38	25	43	28	45	50	41	38	50	36	24	28	41	48	32	35	45	46	49	42	52	51	46	43	70	70	44
lcl|NZ_CP007637.1_cds_WP_029529282.1_121	9	20	29	29	29	25	14	11	18	13	11	30	15	28	26	24	19	25	24	23	31	46	40	25	30	16	30	23	22	32	30	26	23	40	40	22
lcl|NZ_CP007637.1_cds_WP_010214271.1_122	91	169	237	216	315	366	301	188	299	295	277	333	240	323	340	324	394	446	312	284	248	342	355	260	273	330	342	385	382	438	505	424	431	626	652	418
lcl|NZ_CP007637.1_cds_WP_010214270.1_123	81	127	193	132	465	437	311	191	218	248	221	245	226	293	262	247	1278	1439	1047	958	345	463	449	304	384	488	493	550	1312	1773	2193	1764	1335	2026	1942	1309
lcl|NZ_CP007637.1_cds_WP_010214269.1_124	41	64	83	76	295	323	231	124	96	100	77	104	81	104	135	95	1214	1297	909	931	151	237	226	205	267	307	327	361	1104	1315	1824	1555	1362	2236	2088	1215
lcl|NZ_CP007637.1_cds_WP_010214268.1_125	26	42	52	74	268	286	189	131	70	55	61	81	71	83	89	71	955	1047	753	805	170	230	255	161	238	232	238	255	687	973	1281	1155	1303	1875	1834	1203
lcl|NZ_CP007637.1_cds_WP_010214267.1_126	15	19	41	28	58	90	58	38	30	35	24	32	37	66	51	56	339	386	269	251	42	72	61	27	104	87	105	115	195	312	409	423	488	760	653	487
lcl|NZ_CP007637.1_cds_WP_010214265.1_127	45	81	95	71	92	88	60	45	75	64	66	63	77	72	72	80	111	148	110	97	70	91	93	74	81	88	104	87	100	93	159	169	197	275	266	173
lcl|NZ_CP007637.1_cds_WP_010214263.1_128	40	72	79	87	95	121	69	45	103	109	96	91	100	133	130	98	148	154	110	107	90	127	110	84	117	137	135	159	175	200	195	161	160	227	251	153
lcl|NZ_CP007637.1_cds_WP_010214262.1_129	25	34	44	72	34	51	17	21	37	51	24	58	49	34	64	46	34	48	39	55	61	60	58	32	43	44	56	50	30	33	49	23	29	61	48	35
lcl|NZ_CP007637.1_cds_WP_010214261.1_130	13	26	33	35	15	30	18	6	23	15	12	26	15	29	48	27	23	21	36	26	10	19	26	13	33	20	29	27	18	18	26	18	20	35	31	23
lcl|NZ_CP007637.1_cds_WP_010214260.1_131	33	63	100	93	92	127	77	53	127	96	115	97	146	165	178	148	217	211	146	145	153	231	212	160	142	139	187	184	192	199	275	222	209	288	277	188
lcl|NZ_CP007637.1_cds_WP_010214259.1_132	33	35	82	57	7	22	10	10	14	14	13	25	15	17	14	10	14	17	11	15	17	18	21	6	11	20	16	18	23	18	21	12	23	29	22	15
lcl|NZ_CP007637.1_cds_WP_010214258.1_133	20	33	44	37	17	20	12	13	19	14	9	22	25	18	28	19	15	27	17	13	12	14	26	11	24	22	22	22	18	23	24	16	28	17	20	21
lcl|NZ_CP007637.1_cds_WP_010214256.1_134	71	95	160	168	92	142	92	64	104	99	85	107	109	144	124	117	105	140	95	79	151	175	190	113	107	146	123	142	129	129	140	100	129	197	180	111
lcl|NZ_CP007637.1_cds_WP_021491671.1_135	12	32	51	49	25	30	33	28	35	25	19	29	26	40	39	31	43	36	36	27	17	19	28	23	33	43	56	40	38	41	44	39	57	69	61	55
lcl|NZ_CP007637.1_cds_WP_010214253.1_136	218	298	422	427	319	404	278	147	286	282	257	319	332	463	457	414	537	530	399	393	257	332	369	293	425	487	461	549	569	616	710	592	644	855	844	572
lcl|NZ_CP007637.1_cds_WP_021491670.1_137	67	123	158	152	174	239	156	96	236	217	172	217	193	264	280	221	352	345	262	215	192	268	259	242	267	266	272	270	346	375	403	354	332	516	477	325
lcl|NZ_CP007637.1_cds_WP_010214250.1_138	306	611	633	597	573	625	545	326	549	537	619	666	487	570	627	462	432	515	395	301	254	368	408	314	608	696	654	744	372	448	466	447	669	829	814	594
lcl|NZ_CP007637.1_cds_WP_010214249.1_139	70	84	133	91	44	74	50	36	51	67	63	63	59	88	86	63	78	74	68	59	29	42	52	48	79	88	91	115	83	84	80	59	82	107	115	97
lcl|NZ_CP007637.1_cds_WP_010214248.1_140	82	112	139	121	89	114	83	45	97	87	74	107	113	137	141	112	126	140	78	99	76	84	113	88	112	133	153	156	108	150	146	104	148	189	187	129
lcl|NZ_CP007637.1_cds_WP_010214245.1_142	37	75	89	92	65	76	47	29	76	61	61	67	63	66	79	78	94	85	52	66	50	50	67	57	65	99	97	85	93	88	123	77	87	145	151	95
lcl|NZ_CP007637.1_cds_WP_010214243.1_143	63	69	110	129	66	78	47	46	70	75	67	94	79	112	115	106	116	94	78	64	69	96	105	73	77	76	115	132	80	79	93	92	102	145	141	87
lcl|NZ_CP007637.1_cds_WP_010214242.1_144	2013	3435	4259	3778	1742	2403	1453	920	2264	2203	2217	1842	2824	3212	3482	3039	2192	2057	1422	1276	820	1244	1226	1466	3644	4214	3910	4462	1248	1395	1590	1391	2653	3425	3427	2042
lcl|NZ_CP007637.1_cds_WP_010214241.1_145	1257	2098	2765	2623	1726	2076	1394	855	1674	1632	1694	1708	1857	2233	2604	2314	2633	2587	1898	1734	1548	1986	2076	1657	2550	3090	3287	3366	2090	2441	2769	2426	2880	4034	4012	2661
lcl|NZ_CP007637.1_cds_WP_010214240.1_146	417	619	745	759	905	1111	733	475	871	782	747	785	977	1250	1296	1172	1273	1301	986	915	705	940	1043	822	1230	1448	1483	1590	914	1068	1153	1006	1368	1855	1912	1140
lcl|NZ_CP007637.1_cds_WP_010214238.1_147	148	258	332	370	453	637	424	268	405	417	346	394	491	597	662	517	512	634	499	461	256	389	362	313	658	690	780	808	492	501	611	505	755	1024	1022	606
lcl|NZ_CP007637.1_cds_WP_010214237.1_148	187	300	422	368	426	511	356	216	423	383	374	376	544	628	677	553	620	665	450	425	368	525	570	431	603	689	706	752	438	491	547	515	732	1041	959	612
lcl|NZ_CP007637.1_cds_WP_010214236.1_149	60	107	117	120	120	137	88	60	106	110	100	83	150	194	180	165	166	135	111	125	98	145	167	124	170	203	217	239	122	131	147	144	202	261	253	155
lcl|NZ_CP007637.1_cds_WP_029529281.1_150	139	264	329	354	373	476	269	209	373	353	336	315	348	457	477	369	498	456	364	351	517	709	804	610	450	492	563	594	452	483	584	510	531	733	731	472
lcl|NZ_CP007637.1_cds_WP_010214234.1_151	436	692	958	986	553	561	416	304	588	493	464	646	491	591	645	532	540	635	479	436	544	712	771	549	516	555	580	655	594	616	631	580	612	864	812	568
lcl|NZ_CP007637.1_cds_WP_010214233.1_152	249	421	525	481	94	153	97	67	106	129	91	164	120	173	192	129	159	167	127	107	120	166	159	123	127	186	164	176	154	150	167	124	134	237	196	160
lcl|NZ_CP007637.1_cds_WP_010214232.1_153	67	87	167	150	29	34	26	19	25	28	17	37	27	37	36	34	35	40	43	28	29	44	42	26	25	33	34	24	22	49	53	39	34	45	37	30
lcl|NZ_CP007637.1_cds_WP_029529280.1_154	59	78	76	113	68	93	57	46	83	81	81	93	42	59	67	59	52	78	53	39	55	76	81	62	75	64	66	75	64	76	82	71	70	84	121	76
lcl|NZ_CP007637.1_cds_WP_010214229.1_155	19	30	35	22	17	23	14	17	22	15	12	31	20	24	31	19	23	28	20	11	12	16	10	16	22	15	33	30	26	24	32	31	25	33	26	26
lcl|NZ_CP007637.1_cds_WP_010214228.1_156	88	99	149	151	66	80	35	34	47	43	40	49	51	74	77	69	69	87	65	67	46	52	56	47	50	72	79	79	99	94	112	89	100	137	104	75
lcl|NZ_CP007637.1_cds_WP_010214227.1_157	35	75	83	97	21	20	29	20	18	21	23	21	29	30	45	24	37	34	27	27	28	39	38	30	33	37	41	27	37	45	44	40	42	54	50	39
lcl|NZ_CP007637.1_cds_WP_010214226.1_158	92	172	213	171	36	49	26	27	48	36	42	60	54	55	92	59	67	81	51	47	23	38	39	35	51	67	77	83	69	92	89	80	85	114	115	78
lcl|NZ_CP007637.1_cds_WP_010214225.1_159	91	128	179	195	190	219	143	109	221	194	183	223	201	268	273	228	270	291	218	200	194	271	277	178	211	242	266	291	231	278	318	222	250	355	336	218
lcl|NZ_CP007637.1_cds_WP_010214223.1_160	210	288	336	350	214	280	185	130	204	262	197	239	219	283	291	280	220	304	206	175	134	153	152	164	305	320	366	324	194	231	289	223	294	400	384	238
lcl|NZ_CP007637.1_cds_WP_010214222.1_161	95	143	192	164	112	151	84	69	132	118	100	119	137	201	188	196	187	183	110	118	111	186	211	121	193	202	203	225	152	150	165	151	214	252	223	169
lcl|NZ_CP007637.1_cds_WP_038452485.1_162	16	24	37	30	49	76	51	26	55	52	57	66	45	61	63	51	81	87	59	47	42	53	51	40	53	81	74	60	86	92	103	86	88	130	122	80
lcl|NZ_CP007637.1_cds_WP_038452487.1_163	577	764	934	1020	1515	1645	1242	734	1329	1318	1182	1571	1265	1536	1660	1418	1864	2050	1602	1497	1554	1829	1995	1608	1508	1676	1771	1916	2049	2385	2614	2366	2256	3155	3341	2171
lcl|NZ_CP007637.1_cds_WP_038452489.1_164	168	258	351	336	558	675	480	311	538	516	517	587	535	617	668	513	791	851	727	630	577	762	759	724	612	754	675	840	897	1028	1178	1126	1060	1424	1515	960
lcl|NZ_CP007637.1_cds_WP_038452491.1_165	127	166	262	250	760	804	715	400	742	759	800	880	686	848	954	787	1248	1329	1003	907	770	987	957	1040	856	1157	1086	1187	1428	1602	1815	1582	1494	1994	2228	1394
lcl|NZ_CP007637.1_cds_WP_038452493.1_166	586	872	1125	1159	3597	3919	2936	1868	3096	2955	2688	3200	2778	3167	3615	2780	4281	4513	3300	2931	3551	4550	4920	3711	3135	3633	3910	4008	4694	5246	6192	5318	5541	7335	7645	4839
lcl|NZ_CP007637.1_cds_WP_038452495.1_167	152	229	260	302	176	195	146	105	169	174	158	199	210	197	238	211	229	241	162	148	248	290	310	232	187	217	239	213	182	192	229	165	267	344	345	190
lcl|NZ_CP007637.1_cds_WP_038452499.1_168	76	100	146	130	142	139	124	71	156	159	101	168	102	152	159	134	136	150	108	117	187	226	271	151	111	118	123	152	116	145	168	146	143	217	238	176
lcl|NZ_CP007637.1_cds_WP_038452501.1_169	101	128	177	202	160	199	132	94	175	165	130	172	153	211	221	158	208	225	161	170	167	211	188	135	157	194	225	222	183	226	231	173	225	329	328	204
lcl|NZ_CP007637.1_cds_WP_038452503.1_170	6	13	9	7	15	22	11	3	6	11	12	11	7	14	10	14	18	11	12	12	7	7	10	14	13	15	19	16	17	16	19	14	25	29	23	12
lcl|NZ_CP007637.1_cds_WP_038452505.1_171	6	2	11	14	12	11	21	10	14	14	12	14	15	15	14	14	11	16	18	13	21	20	30	17	20	22	14	15	16	10	13	10	20	18	23	10
lcl|NZ_CP007637.1_cds_WP_038452507.1_172	6	16	21	18	21	18	20	4	25	9	14	20	19	24	22	21	23	13	18	18	61	74	84	30	12	13	26	27	18	13	14	26	15	33	31	20
lcl|NZ_CP007637.1_cds_WP_081830108.1_173	14	21	37	32	38	32	36	13	37	36	26	30	33	36	51	37	52	49	40	25	35	30	48	41	49	48	43	54	43	35	58	37	58	71	72	40
lcl|NZ_CP007637.1_cds_WP_081830109.1_174	8	15	13	17	28	31	16	18	18	13	23	22	25	18	29	33	27	19	26	21	21	28	23	18	17	27	22	32	27	35	36	27	36	50	37	28
lcl|NZ_CP007637.1_cds_WP_051640413.1_175	6	5	13	12	14	15	7	8	19	16	18	15	25	18	20	20	20	25	9	10	56	83	70	49	14	21	21	21	9	14	21	28	22	19	29	16
lcl|NZ_CP007637.1_cds_WP_038452509.1_176	225	340	411	489	747	736	559	376	596	560	502	653	550	619	692	564	740	771	584	524	914	1059	1150	834	514	639	660	705	789	760	922	832	976	1369	1413	908
lcl|NZ_CP007637.1_cds_WP_010214182.1_177	721	1183	1456	1322	1186	1477	1109	593	1282	1272	1231	1142	1073	1309	1514	1246	1721	1760	1313	1136	874	1013	1078	979	1272	1581	1549	1608	1998	2407	2539	2057	1874	2776	2603	1695
lcl|NZ_CP007637.1_cds_WP_021491636.1_178	749	1277	1622	1561	1545	1947	1217	751	1629	1496	1416	1286	1426	1762	1885	1588	2583	2385	1754	1668	1396	1860	1952	1770	1489	1829	1781	2128	3055	3403	3740	3091	2712	3701	3650	2248
lcl|NZ_CP007637.1_cds_WP_010214176.1_179	296	576	682	657	558	704	401	254	549	515	513	496	604	752	782	698	762	727	596	487	537	712	736	579	724	846	909	967	620	711	817	702	885	1166	1168	752
lcl|NZ_CP007637.1_cds_WP_010214174.1_180	589	908	1251	1132	646	864	521	345	701	724	771	732	808	980	1023	876	811	734	595	515	472	656	673	648	985	1030	1147	1436	536	620	705	693	876	1164	1206	875
lcl|NZ_CP007637.1_cds_WP_010214171.1_181	338	599	649	727	823	1036	648	407	805	805	819	744	852	979	971	896	1250	1250	941	830	686	963	926	804	845	959	988	1188	1219	1358	1539	1240	1268	1831	1872	1294
lcl|NZ_CP007637.1_cds_WP_010214169.1_182	77	115	170	150	207	258	174	116	192	196	198	205	214	267	305	242	322	388	271	254	180	247	302	207	268	305	304	362	353	374	416	374	394	570	563	378
lcl|NZ_CP007637.1_cds_WP_003170956.1_183	1	1	2	4	59	44	33	19	4	6	10	1	10	13	14	6	318	373	198	193	134	126	99	87	48	67	72	68	408	416	514	436	183	310	277	146
lcl|NZ_CP007637.1_cds_WP_010214168.1_184	33	78	88	108	1572	1692	997	454	295	267	201	215	267	324	325	287	9308	10028	6443	6250	1160	1470	1638	1367	1347	1647	1714	1739	10273	12666	15502	12456	6609	10612	10753	7252
lcl|NZ_CP007637.1_cds_WP_010214167.1_185	34	72	95	81	174	213	109	73	117	82	90	113	111	114	100	109	761	838	575	541	125	199	205	180	183	223	222	258	735	935	1199	943	591	979	985	680
lcl|NZ_CP007637.1_cds_WP_038452512.1_186	29	36	54	68	205	279	169	88	105	57	59	84	84	101	107	96	1150	1232	878	759	141	233	266	189	205	270	302	297	938	1238	1620	1484	1108	1668	1681	1007
lcl|NZ_CP007637.1_cds_WP_010214165.1_187	111	183	211	205	473	547	367	237	252	218	179	224	232	275	279	226	1804	1697	1362	1172	231	326	321	296	471	550	557	615	1189	1560	2210	2204	2261	3134	3191	2026
lcl|NZ_CP007637.1_cds_WP_010214164.1_188	2772	4589	5476	5659	2363	2733	1854	1297	3070	2797	2954	2917	2166	3254	3164	2425	1497	1789	1236	967	2319	2793	3134	1816	2875	3156	3228	3055	1068	1190	1326	1229	2203	2816	2765	1588
lcl|NZ_CP007637.1_cds_WP_010214163.1_189	100	150	200	225	304	326	216	132	269	262	266	271	284	353	350	300	415	403	274	244	255	349	338	298	293	356	354	416	400	427	477	413	413	604	623	386
lcl|NZ_CP007637.1_cds_WP_010214162.1_190	93	182	198	193	273	320	218	118	293	290	258	213	264	298	337	305	392	347	280	215	300	382	470	318	332	392	390	386	389	420	446	411	521	609	618	370
lcl|NZ_CP007637.1_cds_WP_010214160.1_191	264	440	545	519	637	738	476	332	654	598	585	597	599	736	821	701	799	789	645	510	602	738	715	637	657	769	822	913	712	845	924	836	920	1180	1240	840
lcl|NZ_CP007637.1_cds_WP_010214159.1_192	39	68	84	103	198	284	165	128	410	402	379	350	320	348	397	294	235	173	165	145	185	181	212	155	194	209	220	224	203	269	317	237	173	262	242	150
lcl|NZ_CP007637.1_cds_WP_010214155.1_193	27	34	51	55	57	70	47	32	68	68	41	72	64	97	83	72	99	91	63	57	45	88	73	81	63	80	88	103	74	95	86	101	79	107	95	87
lcl|NZ_CP007637.1_cds_WP_010214153.1_194	183	298	354	368	206	264	201	104	246	220	220	211	190	250	261	221	202	240	151	136	322	397	405	239	214	264	248	250	250	241	251	208	278	383	334	237
lcl|NZ_CP007637.1_cds_WP_010214150.1_195	6	13	23	18	32	39	32	12	17	19	16	29	29	39	35	29	291	312	202	136	38	63	64	50	73	83	79	89	289	346	386	320	182	292	275	197
lcl|NZ_CP007637.1_cds_WP_038452520.1_196	17	30	54	43	127	124	86	48	53	61	42	69	53	89	90	50	635	649	395	339	89	114	104	85	166	196	183	239	593	756	871	768	516	751	741	522
lcl|NZ_CP007637.1_cds_WP_010214145.1_197	86	137	186	193	973	1040	696	385	342	330	306	394	351	449	448	385	4062	4626	3125	3085	944	1190	1381	1109	776	1034	1074	1110	5081	6217	7427	6526	2881	4803	5108	3373
lcl|NZ_CP007637.1_cds_WP_010214144.1_198	10	21	15	30	15	24	11	10	14	13	10	18	20	23	14	18	80	103	65	51	21	44	48	21	26	26	27	27	97	108	142	113	58	94	87	61
lcl|NZ_CP007637.1_cds_WP_010214141.1_199	5	6	9	11	9	22	14	5	9	13	6	16	13	8	14	8	66	71	44	33	21	30	23	14	13	33	20	18	60	84	96	91	54	81	67	39
lcl|NZ_CP007637.1_cds_WP_010214139.1_200	9	8	27	23	33	32	25	18	25	15	23	26	18	15	16	17	105	128	89	84	22	32	40	26	23	28	32	45	113	177	172	145	116	174	174	84
lcl|NZ_CP007637.1_cds_WP_010214137.1_201	17	21	24	30	103	121	73	43	43	33	25	53	30	46	62	39	370	371	255	279	61	67	101	75	96	82	119	110	292	379	550	582	569	746	747	463
lcl|NZ_CP007637.1_cds_WP_010214136.1_202	152	210	258	292	352	404	234	145	348	311	322	300	297	359	359	383	404	385	299	273	650	760	867	500	327	380	438	468	408	428	465	450	482	613	622	406
lcl|NZ_CP007637.1_cds_WP_010214134.1_203	192	277	393	380	228	315	172	104	235	241	238	251	279	301	382	322	405	367	291	278	209	244	286	220	319	444	385	446	308	344	368	313	374	510	561	382
lcl|NZ_CP007637.1_cds_WP_010214131.1_204	158	263	385	317	231	292	160	105	211	222	202	177	215	267	300	269	296	316	224	208	163	235	216	193	277	337	333	354	236	278	326	250	358	447	528	322
lcl|NZ_CP007637.1_cds_WP_010214129.1_205	562	888	1135	1124	817	1031	686	414	816	795	722	715	835	1109	1102	998	1200	1216	833	790	914	1244	1283	959	1083	1200	1248	1331	900	993	1176	1052	1408	1915	1891	1185
lcl|NZ_CP007637.1_cds_WP_010214127.1_206	163	244	310	286	442	488	316	214	417	387	416	370	412	528	538	479	642	554	474	339	640	759	814	613	516	491	544	613	615	559	692	677	623	808	834	585
lcl|NZ_CP007637.1_cds_WP_010214125.1_207	13	11	24	31	21	28	23	7	16	24	12	27	20	27	28	29	40	46	40	30	30	49	49	16	37	31	38	39	36	45	49	43	136	219	200	114
lcl|NZ_CP007637.1_cds_WP_010214124.1_208	17	18	37	47	24	43	21	20	25	21	18	32	21	33	29	23	72	72	51	56	22	27	33	14	39	29	48	58	54	77	87	88	233	344	308	226
lcl|NZ_CP007637.1_cds_WP_010214122.1_209	26	24	49	42	54	61	28	31	32	40	45	47	48	45	55	50	74	94	78	83	71	71	100	66	57	74	67	64	77	111	107	121	218	347	351	180
lcl|NZ_CP007637.1_cds_WP_010214121.1_210	48	58	96	112	89	127	79	53	73	62	70	84	97	108	118	105	209	221	161	138	65	90	93	92	135	121	145	172	149	176	245	250	459	624	545	360
lcl|NZ_CP007637.1_cds_WP_010214119.1_211	17	16	37	27	17	29	22	17	20	23	11	34	21	26	38	18	51	58	55	48	27	39	43	27	27	31	25	38	53	66	89	65	134	184	166	108
lcl|NZ_CP007637.1_cds_WP_010214117.1_212	11	10	31	29	32	32	25	15	22	30	13	42	23	32	39	32	158	162	116	89	16	39	38	29	49	45	51	56	162	168	266	268	238	373	354	236
lcl|NZ_CP007637.1_cds_WP_021491623.1_213	14	16	28	28	16	26	18	19	27	27	12	26	25	28	24	27	29	29	26	21	22	25	23	13	22	23	35	30	23	29	27	24	23	47	43	27
lcl|NZ_CP007637.1_cds_WP_038452525.1_214	65	104	127	136	330	401	255	124	314	317	271	259	283	307	373	294	606	587	434	425	293	368	399	317	299	381	371	405	564	645	743	638	619	936	901	567
lcl|NZ_CP007637.1_cds_WP_010214112.1_215	35	60	75	75	160	274	128	71	197	176	163	130	239	291	303	231	679	580	391	378	124	175	208	217	274	368	323	423	557	702	825	640	546	857	772	586
lcl|NZ_CP007637.1_cds_WP_010214111.1_216	449	683	827	812	2464	2632	2106	1128	2054	2037	1822	2072	1917	2287	2640	2175	4003	4179	2938	2896	2224	2569	2736	2336	2159	2656	2723	2968	4108	4515	5775	4526	4691	6704	6614	3951
lcl|NZ_CP007637.1_cds_WP_010214110.1_217	146	218	263	318	363	523	265	198	382	378	375	389	431	556	587	484	668	701	471	390	443	615	560	524	525	527	593	624	611	735	754	683	677	1013	978	664
lcl|NZ_CP007637.1_cds_WP_010214109.1_218	179	339	386	355	679	822	548	293	569	571	570	457	640	824	858	722	1494	1615	1067	963	631	848	860	747	867	1038	1002	1056	1346	1521	1765	1544	1544	2232	2159	1449
lcl|NZ_CP007637.1_cds_WP_010214108.1_219	345	508	644	679	438	612	389	221	462	406	462	494	551	737	765	673	770	772	560	451	473	634	675	512	734	827	876	932	575	715	731	688	754	1071	1075	710
lcl|NZ_CP007637.1_cds_WP_029529278.1_220	62	90	126	141	79	74	75	47	61	67	41	81	71	87	86	89	76	103	72	58	80	102	100	85	72	62	102	115	80	73	99	80	76	128	126	75
lcl|NZ_CP007637.1_cds_WP_010214105.1_221	187	300	444	394	1938	2488	1485	824	1942	1795	1666	1466	1613	2009	2116	1802	4406	4473	3110	2868	1296	1997	1877	1760	1906	2219	2243	2540	4273	4977	5649	4751	4195	6187	5922	4154
lcl|NZ_CP007637.1_cds_WP_010214103.1_222	14	36	63	54	351	419	304	185	85	81	75	90	83	98	102	83	1470	1595	1070	1056	172	285	261	206	273	329	356	405	1103	1458	2186	2136	2100	2940	2871	1964
lcl|NZ_CP007637.1_cds_WP_010214101.1_223	13	15	32	24	172	212	139	53	49	38	25	23	45	46	27	31	1024	1064	716	691	109	158	204	144	161	213	196	242	801	1179	1477	1281	1151	1764	1646	1025
lcl|NZ_CP007637.1_cds_WP_029529277.1_224	16	22	31	29	227	285	166	83	46	43	22	28	39	45	53	39	1431	1515	1098	985	195	251	285	213	190	261	283	320	1401	1696	2161	1752	1328	1986	1985	1366
lcl|NZ_CP007637.1_cds_WP_010214099.1_225	17	51	56	42	532	471	295	143	76	93	60	95	83	86	98	107	3240	3449	2257	2230	471	599	599	462	432	563	553	603	3556	4293	5226	3996	2229	3855	3805	2452
lcl|NZ_CP007637.1_cds_WP_010214098.1_226	705	1202	1481	1325	1138	1383	995	570	1038	1063	1033	1064	998	1289	1437	1201	1861	1911	1467	1306	877	1207	1085	1028	1243	1524	1525	1580	1846	2155	2476	2092	2110	3078	3052	1876
lcl|NZ_CP007637.1_cds_WP_010214097.1_227	9	21	19	22	27	25	21	10	18	16	18	28	25	25	23	21	21	43	30	22	22	25	32	25	23	15	32	16	25	29	37	28	32	45	43	33
lcl|NZ_CP007637.1_cds_WP_010214096.1_228	125	213	278	266	211	256	167	121	209	190	161	248	201	247	296	250	319	409	240	255	236	277	321	239	253	288	287	314	371	478	462	394	391	522	511	347
lcl|NZ_CP007637.1_cds_WP_010214095.1_229	688	1190	1452	1327	2710	3011	2127	1212	2452	2438	2350	2062	2331	2741	3128	2732	4147	4137	2959	2686	2355	3012	3096	2892	2471	3050	3077	3391	4294	4859	5616	4731	4764	6474	6375	4003
lcl|NZ_CP007637.1_cds_WP_010214092.1_230	200	319	405	396	567	682	482	267	576	524	448	504	485	621	639	558	966	908	636	522	727	894	998	747	527	641	648	702	872	865	1037	972	1003	1342	1338	851
lcl|NZ_CP007637.1_cds_WP_010214091.1_231	512	899	1088	1057	948	1089	814	507	985	873	863	904	920	991	1198	1048	1290	1165	920	850	1080	1405	1496	1236	1098	1309	1253	1348	1121	1111	1277	1223	1504	1971	2205	1252
lcl|NZ_CP007637.1_cds_WP_170949822.1_232	45	62	70	102	57	91	37	36	76	78	59	56	92	112	120	108	141	173	106	90	167	202	227	113	104	129	115	147	148	135	151	109	150	203	215	125
lcl|NZ_CP007637.1_cds_WP_010214089.1_233	411	689	835	835	604	700	599	322	575	528	543	617	597	726	831	671	757	744	539	517	399	539	481	438	713	870	863	818	688	741	852	709	793	1139	1196	730
lcl|NZ_CP007637.1_cds_WP_010214088.1_234	109	241	305	328	429	467	318	216	386	335	350	476	328	357	366	326	436	422	342	274	468	644	762	574	308	336	400	451	450	398	463	497	446	604	727	473
lcl|NZ_CP007637.1_cds_WP_010214087.1_235	220	314	413	406	515	517	343	209	462	419	408	415	427	526	535	415	591	598	435	360	583	832	873	595	413	447	479	498	619	722	708	630	592	790	789	541
lcl|NZ_CP007637.1_cds_WP_010214086.1_236	125	250	285	259	401	417	335	166	306	342	334	327	297	419	451	362	525	523	387	340	224	282	257	240	325	466	453	494	540	594	702	580	566	828	855	517
lcl|NZ_CP007637.1_cds_WP_010214085.1_237	215	364	469	423	523	640	432	234	521	538	491	422	595	818	851	735	1220	1193	828	754	657	909	896	808	681	881	826	864	1442	1494	1731	1473	1189	1717	1713	1093
lcl|NZ_CP007637.1_cds_WP_029529276.1_238	35	35	51	56	71	86	50	54	69	51	46	70	57	90	76	69	77	82	72	67	61	68	84	49	72	84	97	107	81	93	108	108	100	158	119	98
lcl|NZ_CP007637.1_cds_WP_029529275.1_239	19	28	33	27	37	39	31	25	47	37	38	47	48	59	51	41	45	56	39	41	25	44	47	31	39	34	53	63	47	66	46	43	41	78	74	62
lcl|NZ_CP007637.1_cds_WP_010214077.1_240	0	2	8	2	5	5	6	1	6	4	4	2	4	5	6	5	2	5	2	7	5	5	6	5	4	2	5	6	5	1	5	5	7	12	6	4
lcl|NZ_CP007637.1_cds_WP_010214073.1_241	368	615	699	722	585	669	494	349	621	603	613	612	630	861	734	695	643	718	471	466	460	518	537	379	672	802	877	750	527	585	696	583	738	1028	1062	657
lcl|NZ_CP007637.1_cds_WP_010214071.1_243	161	252	309	298	143	192	148	101	159	134	142	155	156	207	229	195	236	216	174	180	161	203	198	180	173	239	237	233	260	278	342	268	288	418	371	212
lcl|NZ_CP007637.1_cds_WP_010214069.1_244	115	165	228	241	220	245	189	134	264	213	183	244	203	299	282	231	252	312	266	204	218	295	313	207	284	301	307	298	299	309	323	315	341	471	420	258
lcl|NZ_CP007637.1_cds_WP_010214067.1_245	323	509	562	671	838	881	642	445	726	700	655	849	530	732	583	564	557	702	448	415	1110	1383	1397	814	563	633	705	665	585	622	709	690	827	1012	1012	654
lcl|NZ_CP007637.1_cds_WP_010214066.1_246	68	92	146	126	112	151	84	36	118	110	88	106	150	193	170	148	213	164	109	116	230	346	347	221	107	119	135	143	141	144	137	142	186	229	247	165
lcl|NZ_CP007637.1_cds_WP_010214065.1_247	2014	3145	3749	3657	2523	3375	2230	1304	2746	2642	2695	2495	3337	4322	4664	4049	3611	3697	2512	2530	1789	2367	2372	1997	4283	5106	5077	5441	2535	2889	3459	2853	3909	5467	5275	3232
lcl|NZ_CP007637.1_cds_WP_010214062.1_248	366	599	679	661	545	618	462	270	535	507	510	585	571	706	788	691	563	545	426	372	245	314	260	321	613	817	816	814	422	523	520	519	623	808	878	584
lcl|NZ_CP007637.1_cds_WP_038452531.1_249	44	81	120	103	78	108	88	51	134	119	97	100	127	157	179	133	184	181	123	124	129	152	160	120	139	173	152	192	157	196	180	204	181	240	248	168
lcl|NZ_CP007637.1_cds_WP_010214059.1_250	1219	2112	2421	2893	2792	2852	2389	1599	2203	2083	1985	2893	1777	2283	2303	1972	1850	2055	1576	1535	2498	3225	3448	2518	2561	2656	3128	3157	1997	1929	2328	2440	3030	3556	4038	2624
lcl|NZ_CP007637.1_cds_WP_010214058.1_251	73	142	166	185	277	255	178	129	244	229	173	228	205	296	298	271	327	354	215	244	258	321	335	247	275	323	331	334	329	317	429	381	370	502	523	315
lcl|NZ_CP007637.1_cds_WP_010214054.1_252	101	173	202	214	305	425	300	161	348	328	278	310	334	409	430	320	485	488	361	282	299	424	437	409	355	445	426	523	518	546	635	535	444	684	655	442
lcl|NZ_CP007637.1_cds_WP_010214052.1_253	232	424	481	421	743	905	579	349	758	704	657	655	696	852	877	728	973	1009	706	637	984	1358	1400	916	759	913	906	930	1016	1032	1221	1124	1084	1515	1441	960
lcl|NZ_CP007637.1_cds_WP_010214049.1_254	74	140	160	147	208	228	163	105	208	189	187	167	163	255	232	199	289	260	188	154	261	351	366	287	201	201	228	282	258	287	302	304	298	418	393	293
lcl|NZ_CP007637.1_cds_WP_010214047.1_255	114	173	265	216	280	352	257	135	351	311	304	287	345	369	419	348	453	538	369	326	240	289	296	247	324	409	412	427	424	552	610	429	513	731	678	445
lcl|NZ_CP007637.1_cds_WP_029529274.1_256	107	167	220	186	216	273	150	95	240	222	187	231	219	288	271	237	276	307	198	227	230	314	308	208	231	243	275	285	264	318	397	279	325	433	416	295
lcl|NZ_CP007637.1_cds_WP_010214045.1_257	134	231	292	245	288	358	229	164	279	277	230	266	268	324	377	310	384	395	271	246	154	210	252	206	272	374	342	390	328	416	452	401	482	654	589	405
lcl|NZ_CP007637.1_cds_WP_010214044.1_258	247	411	493	435	433	532	399	214	447	376	393	393	379	500	545	446	596	583	464	417	231	353	300	298	468	550	570	571	558	671	721	608	678	968	1011	674
lcl|NZ_CP007637.1_cds_WP_021492339.1_259	444	679	826	779	650	854	554	348	706	623	636	556	662	952	1006	763	1072	1095	819	729	384	601	595	525	847	1014	957	1038	1053	1223	1360	1149	1292	1706	1773	1153
lcl|NZ_CP007637.1_cds_WP_010214042.1_260	490	798	976	962	1113	1367	914	544	1075	1132	1083	997	1035	1328	1471	1152	1462	1600	1144	1111	682	905	801	759	1147	1462	1421	1537	1434	1724	1860	1563	1802	2450	2493	1585
lcl|NZ_CP007637.1_cds_WP_038452536.1_261	341	544	690	701	1663	1909	1256	694	1523	1423	1237	1285	1332	1522	1533	1285	2203	2239	1635	1473	1875	2462	2713	1874	1355	1536	1641	1699	2486	2553	2917	2598	2701	3624	3600	2252
lcl|NZ_CP007637.1_cds_WP_010214037.1_262	493	774	881	898	686	787	633	304	717	686	644	636	643	834	861	701	1031	1021	698	660	868	1003	984	789	624	764	767	816	1053	1177	1312	1073	1149	1597	1603	988
lcl|NZ_CP007637.1_cds_WP_010214036.1_263	5	7	9	14	10	12	11	11	13	14	6	14	11	18	7	8	7	11	7	4	7	25	24	8	5	8	11	8	1	10	7	6	8	9	16	15
lcl|NZ_CP007637.1_cds_WP_010214035.1_264	147	181	247	267	192	195	142	83	193	196	140	185	205	265	271	207	181	204	166	140	177	193	236	146	213	237	261	282	170	181	243	171	200	279	293	194
lcl|NZ_CP007637.1_cds_WP_010214034.1_265	1538	2647	3312	2803	564	691	482	272	465	478	454	413	665	725	906	694	1735	1666	1225	1087	501	657	625	580	781	989	867	1098	1621	1801	2209	1777	1805	2679	2624	1696
lcl|NZ_CP007637.1_cds_WP_010214033.1_266	10	17	31	24	37	45	14	16	28	21	27	33	23	27	23	15	15	26	9	12	49	51	56	21	24	29	29	18	21	15	12	17	22	42	34	19
lcl|NZ_CP007637.1_cds_WP_010214032.1_267	57	73	71	88	92	118	73	65	92	88	93	100	109	109	123	70	133	138	101	98	89	134	117	98	110	118	112	109	135	135	147	129	146	197	180	126
lcl|NZ_CP007637.1_cds_WP_010214031.1_268	119	191	264	259	156	199	120	96	134	114	102	148	141	185	183	136	169	213	157	162	94	129	131	106	142	192	184	187	186	193	256	210	226	338	306	201
lcl|NZ_CP007637.1_cds_WP_010214029.1_269	23	27	36	39	22	27	25	12	21	20	15	22	17	25	31	29	49	35	22	31	27	28	41	21	45	35	29	43	44	55	63	41	53	82	67	40
lcl|NZ_CP007637.1_cds_WP_010214028.1_270	48	84	122	96	71	94	58	43	84	68	40	86	79	102	99	72	127	137	84	90	67	100	104	61	100	115	102	105	109	142	146	113	103	177	139	106
lcl|NZ_CP007637.1_cds_WP_010214027.1_271	59	100	119	122	149	166	111	79	175	163	168	134	173	205	227	206	275	263	185	167	120	193	195	145	215	239	256	306	224	252	277	235	263	360	339	250
lcl|NZ_CP007637.1_cds_WP_010214025.1_272	96	152	184	181	113	145	115	86	145	130	109	164	117	167	151	135	153	178	153	121	128	161	157	112	153	157	180	188	136	153	161	144	192	265	236	170
lcl|NZ_CP007637.1_cds_WP_010214023.1_273	121	204	276	258	190	237	171	115	238	207	180	251	210	261	270	271	251	325	250	222	178	243	226	169	196	291	298	291	238	250	306	274	341	456	416	313
lcl|NZ_CP007637.1_cds_WP_010214021.1_274	14	29	41	33	22	36	28	15	34	22	22	30	25	40	33	40	42	48	32	37	13	26	22	23	19	24	47	41	40	49	50	36	46	58	55	66
lcl|NZ_CP007637.1_cds_WP_010214019.1_275	43	62	94	86	65	65	42	39	58	60	52	56	53	74	106	68	75	87	80	77	43	66	69	47	61	78	77	96	78	83	101	66	96	132	127	103
lcl|NZ_CP007637.1_cds_WP_010214018.1_276	23	49	61	93	34	40	34	27	49	36	37	46	54	60	63	58	78	60	57	59	57	60	79	57	48	64	72	69	37	60	72	56	76	108	110	72
lcl|NZ_CP007637.1_cds_WP_010214017.1_277	51	68	117	97	72	89	51	41	80	74	60	103	73	108	106	92	91	106	90	87	43	68	64	54	79	109	100	112	89	104	119	85	138	191	168	110
lcl|NZ_CP007637.1_cds_WP_010214016.1_278	52	121	144	148	178	178	142	106	153	153	112	158	136	149	150	148	138	155	139	99	128	149	167	129	120	148	174	161	132	164	150	133	197	256	227	157
lcl|NZ_CP007637.1_cds_WP_010214015.1_279	123	194	282	240	246	320	196	140	246	236	251	261	266	333	342	268	343	309	259	204	246	273	305	259	277	358	348	410	279	292	378	314	370	545	489	319
lcl|NZ_CP007637.1_cds_WP_010214013.1_280	132	194	242	279	523	604	453	356	445	430	445	571	571	668	778	584	675	809	632	549	300	351	391	423	759	881	879	930	563	728	942	833	1189	1609	1666	991
lcl|NZ_CP007637.1_cds_WP_038452541.1_281	39	52	63	67	164	228	175	123	143	150	150	179	182	248	244	187	276	293	219	221	91	128	116	93	269	295	324	377	245	309	348	340	429	564	591	351
lcl|NZ_CP007637.1_cds_WP_010214007.1_282	107	102	168	158	439	450	372	287	313	331	350	444	398	514	569	418	603	650	550	489	227	293	334	327	535	637	642	666	545	701	885	713	779	1050	1126	677
lcl|NZ_CP007637.1_cds_WP_010214005.1_283	30	43	74	71	54	65	54	35	52	60	62	73	59	76	115	60	77	93	69	71	42	53	71	47	69	65	83	99	72	99	107	68	90	149	145	95
lcl|NZ_CP007637.1_cds_284	315	485	659	648	1000	1122	656	525	843	831	799	984	649	860	743	747	838	863	656	577	1251	1559	1674	1127	710	755	893	1017	894	876	984	1077	1047	1291	1426	949
lcl|NZ_CP007637.1_cds_WP_010213918.1_285	38	52	79	63	180	195	109	86	154	167	156	135	187	227	178	143	217	204	188	149	269	378	342	231	133	157	170	201	216	226	242	220	247	336	318	195
lcl|NZ_CP007637.1_cds_WP_010213917.1_286	72	101	123	114	155	206	125	84	175	139	153	154	158	204	217	165	215	232	133	174	131	170	211	137	171	187	202	214	196	256	250	205	234	331	377	213
lcl|NZ_CP007637.1_cds_WP_021492201.1_287	151	291	331	283	319	409	257	177	365	309	340	287	322	429	468	387	356	411	275	267	282	356	357	258	423	486	475	520	304	328	406	363	533	756	688	418
lcl|NZ_CP007637.1_cds_WP_010213914.1_288	24	51	62	64	48	53	36	39	68	76	38	74	68	59	74	61	71	87	65	52	108	112	130	71	64	61	63	84	51	70	69	51	65	121	89	41
lcl|NZ_CP007637.1_cds_WP_029529264.1_289	10	30	43	38	54	56	51	30	43	44	38	56	37	33	55	45	38	69	32	47	54	83	78	28	37	70	63	49	52	44	70	57	47	67	91	42
lcl|NZ_CP007637.1_cds_WP_010213911.1_290	29	39	36	57	53	67	30	26	50	42	38	65	48	67	74	39	71	73	56	67	44	54	63	49	52	65	74	81	67	81	84	64	77	108	125	76
lcl|NZ_CP007637.1_cds_WP_010213907.1_291	447	665	899	812	1629	1924	1443	831	1377	1398	1297	1484	1254	1544	1764	1434	2204	2325	1610	1536	927	1175	1168	986	1575	2045	2034	2035	2287	2725	3134	2617	2887	4059	4153	2438
lcl|NZ_CP007637.1_cds_WP_010213906.1_292	90	134	186	160	220	288	180	128	232	225	204	223	272	360	338	286	397	397	309	282	176	262	243	250	317	359	425	433	412	442	496	403	474	654	622	448
lcl|NZ_CP007637.1_cds_WP_010213905.1_293	983	1625	1875	1846	1433	1743	1184	657	1596	1512	1460	1450	1418	1810	1971	1610	1750	1824	1272	1081	1500	1959	2041	1437	1718	1895	1952	2080	1996	2128	2318	1787	1735	2382	2436	1490
lcl|NZ_CP007637.1_cds_WP_010213903.1_294	51	94	123	119	164	219	141	96	210	196	167	168	150	205	250	208	261	245	200	200	158	184	188	214	170	206	215	242	277	278	346	300	273	372	387	264
lcl|NZ_CP007637.1_cds_WP_010213901.1_295	57	44	82	66	94	112	63	54	108	95	92	108	79	108	113	117	124	162	123	102	105	128	168	106	94	121	105	128	138	176	168	151	155	233	221	151
lcl|NZ_CP007637.1_cds_WP_010213899.1_296	40	64	78	84	95	115	61	58	98	85	77	110	78	111	102	82	124	124	104	88	89	113	123	67	89	77	120	113	119	144	153	114	102	190	167	116
lcl|NZ_CP007637.1_cds_WP_010213897.1_297	1104	1680	2144	1943	279	222	157	111	370	370	372	386	301	326	326	248	399	495	360	328	697	759	878	513	194	208	204	266	291	313	284	237	654	979	926	691
lcl|NZ_CP007637.1_cds_WP_010213896.1_298	111	186	220	211	151	179	139	88	142	153	166	184	145	181	153	142	159	182	153	132	140	177	189	132	149	153	190	141	147	155	215	157	172	218	241	175
lcl|NZ_CP007637.1_cds_WP_010213895.1_299	28	36	44	63	77	89	87	45	77	83	69	81	64	89	90	94	104	104	91	98	34	55	59	51	83	96	117	112	104	118	153	138	124	209	221	125
lcl|NZ_CP007637.1_cds_WP_010213893.1_300	59	95	120	121	143	211	126	59	204	171	168	146	187	257	229	198	311	298	204	199	131	167	156	127	195	258	193	253	272	303	337	303	321	470	487	266
lcl|NZ_CP007637.1_cds_WP_010213892.1_301	252	369	451	474	659	836	535	325	698	613	590	555	669	874	955	763	1041	1136	751	735	510	673	706	583	781	893	936	1030	1070	1238	1299	1079	1274	1712	1730	1124
lcl|NZ_CP007637.1_cds_WP_010213891.1_302	805	1303	1674	1531	3294	4262	2476	1356	3743	3537	3264	2697	4187	5365	5757	4927	6779	6740	4540	4283	4052	5365	5725	4171	4744	5555	5380	6374	5362	6076	7122	5687	8184	11410	11040	6689
lcl|NZ_CP007637.1_cds_WP_003218037.1_303	66	70	93	104	239	263	165	116	231	234	241	214	235	333	366	301	509	475	351	325	153	212	202	224	291	379	363	388	496	540	694	571	446	651	658	436
lcl|NZ_CP007637.1_cds_WP_010213889.1_304	32	63	80	53	117	149	109	45	113	112	120	132	135	163	195	160	300	268	193	142	120	130	165	136	166	219	215	259	270	338	397	293	291	459	357	280
lcl|NZ_CP007637.1_cds_WP_010213888.1_305	5	14	17	30	41	37	21	13	24	15	21	29	27	36	44	37	48	41	30	30	37	58	47	27	36	47	41	48	39	52	42	60	44	60	70	49
lcl|NZ_CP007637.1_cds_WP_010213887.1_306	81	183	188	213	236	250	187	127	265	231	259	240	241	270	302	265	361	439	266	280	151	213	206	192	276	342	330	367	395	441	513	409	442	643	609	401
lcl|NZ_CP007637.1_cds_WP_010213886.1_307	81	137	198	192	196	240	139	88	190	190	223	162	214	266	305	218	393	373	235	197	218	264	255	228	244	272	299	315	326	380	369	324	369	531	488	356
lcl|NZ_CP007637.1_cds_WP_010213885.1_308	61	90	121	137	195	206	137	88	161	173	169	164	137	201	258	187	300	352	217	199	187	225	244	226	192	223	232	247	325	337	326	306	306	420	426	266
lcl|NZ_CP007637.1_cds_WP_010213884.1_309	23	27	33	29	29	35	25	16	34	40	24	51	31	36	51	32	48	57	35	34	25	40	30	20	34	34	37	48	27	41	53	51	36	66	59	46
lcl|NZ_CP007637.1_cds_WP_010213882.1_310	279	421	522	485	723	922	573	371	724	696	687	696	681	800	834	741	1093	1122	836	723	525	703	702	595	723	869	893	976	933	1186	1247	1080	1221	1594	1636	1136
lcl|NZ_CP007637.1_cds_WP_010213881.1_311	129	219	237	293	398	424	285	190	404	388	405	406	384	460	507	427	625	631	431	398	444	598	620	478	403	496	535	533	598	607	676	573	615	914	855	677
lcl|NZ_CP007637.1_cds_WP_010213878.1_312	284	489	594	574	735	906	608	348	727	664	638	645	740	855	1007	782	1202	1289	842	793	765	1004	907	775	807	969	962	960	1383	1520	1695	1307	1392	1942	1951	1213
lcl|NZ_CP007637.1_cds_WP_010213877.1_313	12	20	22	23	29	22	19	17	22	14	17	26	29	48	48	37	50	63	28	29	31	39	43	26	38	56	58	54	59	66	56	82	42	89	55	52
lcl|NZ_CP007637.1_cds_WP_010213876.1_314	25	36	43	30	45	56	29	24	31	52	32	49	40	44	51	44	88	66	66	41	55	65	62	62	44	58	66	63	92	102	106	83	76	95	119	68
lcl|NZ_CP007637.1_cds_WP_010213875.1_315	148	250	240	249	224	244	171	93	236	215	177	153	229	243	305	252	410	403	311	260	111	129	148	172	253	297	272	319	472	571	710	542	449	656	671	395
lcl|NZ_CP007637.1_cds_WP_010213874.1_316	16	37	53	34	48	75	54	40	61	70	64	61	67	66	82	67	122	117	90	91	30	49	47	42	84	108	112	101	133	150	139	124	99	151	202	110
lcl|NZ_CP007637.1_cds_WP_010213872.1_317	46	92	111	120	148	170	130	95	143	123	127	148	94	102	136	127	138	125	89	115	129	159	210	155	102	128	161	139	141	134	179	151	143	200	243	130
lcl|NZ_CP007637.1_cds_WP_008435682.1_318	3501	5928	7278	6930	7348	8694	5183	2724	6838	6209	5410	4536	5212	5907	5838	4839	15256	15345	10163	9851	7296	9096	9120	8267	3866	4707	4688	5147	9514	11680	12158	10028	15063	20824	20401	12708
lcl|NZ_CP007637.1_cds_WP_010213871.1_319	1370	2075	2577	2442	1871	2103	1344	669	1591	1579	1453	1384	1422	1735	1875	1564	4945	5038	3584	3248	2325	2884	2959	2771	1242	1620	1690	1850	3363	4051	4471	3403	3486	5232	5487	3454
lcl|NZ_CP007637.1_cds_WP_010213870.1_320	23	32	32	30	69	85	36	37	64	51	56	56	71	87	96	63	85	118	80	76	72	83	93	70	80	71	80	83	76	92	117	103	95	140	133	107
lcl|NZ_CP007637.1_cds_WP_010213868.1_321	131	167	206	207	421	474	358	195	404	374	386	379	327	465	494	331	579	599	443	406	307	394	412	278	402	436	487	464	511	638	745	593	666	1014	960	600
lcl|NZ_CP007637.1_cds_WP_010213867.1_322	6230	10297	12627	11664	26800	29979	19817	9645	20765	18948	15843	14241	16667	18743	19437	14245	66157	69619	45895	46511	23587	28694	28795	28505	9537	12006	11570	12945	43865	55263	62105	44891	63328	94041	92959	54448
lcl|NZ_CP007637.1_cds_WP_010213865.1_323	440	731	908	927	1013	1273	832	488	1038	1082	1093	1029	1009	1244	1445	1215	1497	1434	1124	966	814	1042	1123	1057	1242	1469	1477	1690	1228	1384	1573	1401	1677	2290	2386	1393
lcl|NZ_CP007637.1_cds_WP_010213863.1_324	1027	1716	2040	1948	1081	1328	1000	535	1121	1124	1049	1094	1168	1388	1661	1339	2083	2078	1473	1348	970	1177	1257	1002	1324	1684	1654	1744	1706	1986	2374	1859	2243	3182	3108	2010
lcl|NZ_CP007637.1_cds_WP_010213857.1_325	10	21	22	25	17	31	14	12	16	23	15	31	13	29	38	11	19	36	21	33	16	22	27	12	19	15	22	21	25	23	34	25	29	41	46	30
lcl|NZ_CP007637.1_cds_WP_010213856.1_326	3936	6514	7653	7399	4890	5631	3483	1983	4388	4167	3832	3338	4168	5123	4975	4081	7997	8467	5870	5553	5550	6774	7060	5504	3824	4170	4369	4625	5531	6403	7280	5769	8081	11204	11158	7206
lcl|NZ_CP007637.1_cds_WP_010213855.1_327	163	240	288	294	519	627	382	224	461	435	440	402	601	710	669	546	888	925	647	544	484	658	728	537	579	716	694	753	931	986	1109	940	948	1396	1297	870
lcl|NZ_CP007637.1_cds_WP_010213854.1_328	95	146	200	200	336	389	250	150	339	313	268	254	371	452	481	392	535	524	351	330	437	579	578	464	332	421	414	489	531	520	602	552	639	876	835	574
lcl|NZ_CP007637.1_cds_WP_003187818.1_329	452	721	920	930	920	1157	782	492	870	888	866	887	849	1052	1225	1012	1453	1516	1080	1081	1125	1264	1443	1056	884	1096	1161	1242	1348	1461	1737	1536	1496	2152	2199	1485
lcl|NZ_CP007637.1_cds_WP_010213853.1_330	530	815	1006	974	497	540	508	240	481	422	512	490	432	536	662	473	446	519	345	297	273	367	385	282	570	685	708	657	423	395	511	388	619	801	813	521
lcl|NZ_CP007637.1_cds_WP_010213852.1_331	456	616	798	665	308	366	282	153	340	346	313	306	424	461	599	457	433	441	329	304	197	245	257	243	479	594	536	628	311	319	400	265	487	680	624	397
lcl|NZ_CP007637.1_cds_WP_010213850.1_332	748	1319	1618	1694	551	650	460	267	593	567	517	538	550	648	709	628	590	630	474	419	648	824	874	629	667	713	773	794	608	670	735	568	724	936	922	649
lcl|NZ_CP007637.1_cds_WP_170949823.1_333	35	61	98	93	123	138	84	65	111	118	116	90	104	177	155	147	207	218	139	133	126	175	146	141	143	142	149	180	204	246	242	239	188	294	296	178
lcl|NZ_CP007637.1_cds_WP_010213848.1_334	43	71	96	95	112	111	112	57	126	115	114	107	88	144	164	127	186	211	185	135	164	181	194	134	120	139	175	173	209	251	261	241	240	307	319	230
lcl|NZ_CP007637.1_cds_WP_010213847.1_335	3440	5634	7047	6427	1002	1247	864	532	1388	1284	1195	1204	1275	1588	1774	1672	1069	1131	772	752	744	963	882	806	1847	2152	2142	2165	775	783	909	694	1273	1774	1596	1015
lcl|NZ_CP007637.1_cds_WP_010213845.1_336	980	1654	1979	1762	387	426	291	198	515	391	415	377	478	602	667	534	495	515	348	380	387	528	553	448	744	819	735	903	390	489	456	382	521	690	676	401
lcl|NZ_CP007637.1_cds_WP_010213844.1_337	2833	4902	6075	6193	1618	1806	1296	796	2381	2134	2007	2309	1393	1631	1859	1474	1433	1441	1008	976	1335	1721	1783	1400	1393	1621	1615	1760	1133	1245	1359	1080	1404	1880	1888	1220
lcl|NZ_CP007637.1_cds_WP_010213842.1_338	392	695	876	781	282	355	199	102	425	375	359	266	436	540	568	468	563	537	370	321	313	443	465	351	423	592	517	606	430	489	486	406	482	689	651	462
lcl|NZ_CP007637.1_cds_WP_010213841.1_339	828	1415	1635	1682	677	833	585	345	860	848	814	805	580	776	868	683	726	750	569	527	507	583	551	538	701	834	864	896	635	676	831	640	843	1198	1167	747
lcl|NZ_CP007637.1_cds_WP_029529263.1_340	289	392	551	496	239	347	205	126	317	354	347	262	321	375	388	326	418	450	286	251	184	253	268	247	313	418	396	395	333	373	406	336	400	610	543	326
lcl|NZ_CP007637.1_cds_WP_085989249.1_341	370	666	852	710	437	674	352	200	649	605	589	431	632	775	902	715	855	787	585	507	403	496	573	505	636	816	694	852	677	791	779	716	847	1249	1190	726
lcl|NZ_CP007637.1_cds_WP_010213837.1_342	120	160	199	211	188	201	140	102	204	213	203	228	212	297	269	237	232	283	202	187	138	226	219	157	185	221	254	270	220	269	304	253	281	410	356	254
lcl|NZ_CP007637.1_cds_WP_010213836.1_343	95	203	258	231	171	238	155	86	260	217	243	174	229	291	282	258	300	321	233	202	183	248	231	169	232	311	272	322	255	257	297	258	313	457	429	282
lcl|NZ_CP007637.1_cds_WP_010213835.1_344	183	312	368	360	371	464	272	208	462	391	392	426	355	418	443	375	428	382	303	297	166	184	179	192	368	455	415	444	384	408	420	376	395	654	605	391
lcl|NZ_CP007637.1_cds_WP_010213833.1_345	38	81	71	85	72	93	62	36	102	70	68	68	75	105	109	93	111	108	85	92	53	75	66	63	83	111	112	124	99	106	119	80	76	182	147	100
lcl|NZ_CP007637.1_cds_WP_010213832.1_346	29	46	57	60	75	76	49	25	75	57	57	69	66	81	105	74	103	107	79	73	47	58	58	51	78	102	86	109	86	95	95	94	87	136	146	105
lcl|NZ_CP007637.1_cds_WP_010213829.1_347	185	318	384	373	692	858	557	342	673	671	671	601	714	986	1099	854	1348	1500	1000	904	576	682	661	578	872	1083	1100	1074	1365	1593	1880	1458	1453	2213	2051	1319
lcl|NZ_CP007637.1_cds_WP_010213826.1_348	182	297	418	425	493	588	400	250	506	467	508	474	448	575	580	538	784	779	584	457	489	717	664	485	559	683	694	760	670	782	842	811	781	1035	1072	771
lcl|NZ_CP007637.1_cds_WP_170949824.1_349	627	877	1183	1161	1372	1510	1145	682	1247	1124	1149	1214	1100	1372	1478	1274	2018	2054	1470	1459	1107	1402	1389	1183	1267	1468	1709	1779	1947	2137	2357	2072	2237	3276	3438	2097
lcl|NZ_CP007637.1_cds_WP_010213823.1_350	405	606	788	683	550	728	458	298	602	578	536	527	631	807	870	645	1105	1150	790	771	450	585	583	462	702	887	874	941	917	1150	1266	972	1307	1761	1666	1202
lcl|NZ_CP007637.1_cds_WP_010213821.1_351	24	36	63	41	45	45	17	19	39	33	31	42	30	43	32	23	25	46	26	30	33	31	26	23	36	28	53	56	37	45	44	33	35	42	48	42
lcl|NZ_CP007637.1_cds_WP_021492173.1_352	156	222	283	293	159	169	135	70	126	125	123	165	151	197	212	168	198	238	142	145	171	203	239	159	150	175	177	195	214	252	288	229	219	353	360	222
lcl|NZ_CP007637.1_cds_WP_010213816.1_353	33	42	62	61	37	30	24	19	34	34	33	34	29	33	47	38	47	50	45	36	19	37	44	23	41	48	43	48	46	65	83	48	42	72	64	51
lcl|NZ_CP007637.1_cds_WP_010213814.1_354	20	36	32	42	23	34	22	18	10	20	12	38	24	30	37	14	34	34	26	28	35	46	43	24	18	30	29	44	35	26	44	36	35	53	48	47
lcl|NZ_CP007637.1_cds_WP_029529262.1_355	104	150	212	245	184	231	160	123	207	194	162	221	233	265	262	240	203	255	190	197	183	203	244	177	233	261	275	341	217	235	244	223	244	363	323	236
lcl|NZ_CP007637.1_cds_WP_038452566.1_356	2143	3475	4456	4124	6355	7927	4994	2971	6625	6349	6248	5767	6102	7215	8163	7170	10180	10340	7207	6841	7197	9113	9727	8183	7004	8236	8518	9749	12142	13114	14389	11846	9202	13041	13436	8255
lcl|NZ_CP007637.1_cds_WP_010213807.1_357	93	163	161	177	121	168	132	51	159	133	143	123	147	229	224	176	255	232	144	151	130	160	190	133	211	256	255	257	187	187	221	167	254	393	337	264
lcl|NZ_CP007637.1_cds_WP_010213805.1_358	73	128	156	149	210	229	156	104	216	206	209	171	186	307	286	285	310	360	259	219	157	229	208	189	211	268	282	335	238	277	374	299	377	507	474	316
lcl|NZ_CP007637.1_cds_WP_010213803.1_359	103	177	278	224	300	399	243	160	350	320	331	243	334	436	466	436	602	514	391	372	290	393	407	386	460	511	489	565	539	563	702	499	592	891	845	564
lcl|NZ_CP007637.1_cds_WP_003171180.1_360	87	114	154	150	286	337	217	136	259	233	216	289	182	213	191	187	199	225	140	172	177	194	229	166	190	212	240	213	228	225	253	244	265	374	357	274
lcl|NZ_CP007637.1_cds_WP_003209299.1_361	193	270	349	372	441	533	426	260	479	507	421	456	371	424	529	413	490	589	402	358	257	374	371	320	438	519	614	547	577	603	662	619	650	899	979	559
lcl|NZ_CP007637.1_cds_WP_010213799.1_362	156	279	382	402	496	557	409	249	540	488	519	440	526	588	697	614	792	744	531	502	709	858	944	757	485	663	642	782	692	712	875	748	781	1075	1113	717
lcl|NZ_CP007637.1_cds_WP_010213796.1_363	124	192	269	250	375	426	271	183	371	333	301	356	329	419	435	352	527	574	402	379	273	386	387	295	350	420	453	449	502	593	691	555	571	842	797	535
lcl|NZ_CP007637.1_cds_WP_010213793.1_364	55	112	132	116	212	241	172	98	181	183	216	215	189	231	283	200	346	330	234	216	89	140	105	139	228	275	275	260	312	362	394	334	378	520	525	356
lcl|NZ_CP007637.1_cds_WP_003171186.1_365	182	316	389	353	546	735	444	288	587	536	576	544	671	838	893	758	979	947	763	644	502	688	659	634	794	908	892	960	1043	1156	1193	1091	1063	1477	1536	1010
lcl|NZ_CP007637.1_cds_WP_010213787.1_366	37	61	61	58	87	98	70	38	80	84	61	75	96	119	119	120	123	130	83	60	111	153	142	122	108	146	111	147	116	141	181	137	149	199	229	127
lcl|NZ_CP007637.1_cds_WP_010213785.1_367	649	909	1274	1108	1333	1633	1120	717	1363	1202	1301	1327	1708	1952	2012	1755	1850	2095	1477	1246	1489	1828	2019	1683	1597	1886	1975	2128	1609	1868	2016	1791	2126	3030	3018	1941
lcl|NZ_CP007637.1_cds_WP_038452571.1_368	9297	14659	18585	17825	23630	30802	21244	12450	28206	28145	30012	21353	48461	56776	68814	57214	65869	62877	43313	40746	35978	46739	47610	37926	58929	69301	69003	75048	49338	56369	62428	52174	74457	104484	98660	57517
lcl|NZ_CP007637.1_cds_WP_010213783.1_369	88	146	204	200	384	438	299	183	354	340	363	309	336	474	479	378	501	592	411	355	261	349	348	247	446	495	498	499	439	531	612	492	634	822	882	546
lcl|NZ_CP007637.1_cds_WP_010213782.1_370	764	1218	1389	1392	2907	3514	2495	1469	2610	2507	2433	2632	2573	3371	3590	2957	3838	4213	2791	2744	1962	2409	2315	2078	3279	3800	4076	3827	3422	3760	4388	3692	4895	6773	6393	3897
lcl|NZ_CP007637.1_cds_WP_010213781.1_371	205	297	351	381	928	1124	871	496	967	907	837	864	802	1057	1168	928	1187	1376	887	873	763	799	886	682	917	1226	1160	1027	1165	1427	1665	1357	1671	2188	2108	1279
lcl|NZ_CP007637.1_cds_WP_010213779.1_372	869	1372	1787	1779	5839	6881	4728	2734	5418	5117	4793	4656	5354	6162	6811	5609	8889	9079	6202	6140	6167	7574	7691	6229	5623	6679	6820	7049	10021	11282	12807	10644	9863	14020	13822	8209
lcl|NZ_CP007637.1_cds_WP_010213778.1_373	35	47	45	49	80	86	53	36	66	69	69	77	55	78	69	60	75	80	75	65	52	59	52	43	50	44	63	61	84	98	112	102	68	95	107	72
lcl|NZ_CP007637.1_cds_WP_010213775.1_374	629	1073	1520	1328	543	713	440	273	587	560	535	499	542	591	708	613	834	767	500	420	466	595	611	562	519	618	664	667	659	677	826	611	622	910	882	497
lcl|NZ_CP007637.1_cds_WP_003171209.1_375	184	333	384	337	135	180	100	70	167	158	162	138	149	181	188	176	191	209	151	127	69	104	89	122	123	193	147	190	173	236	223	168	161	255	227	145
lcl|NZ_CP007637.1_cds_WP_010213772.1_376	74	128	157	180	140	167	132	68	134	115	135	138	118	159	165	124	211	231	150	127	110	166	149	129	148	168	204	195	188	221	274	200	257	319	341	237
lcl|NZ_CP007637.1_cds_WP_038452573.1_377	329	422	607	536	437	599	370	222	460	459	460	443	498	642	762	575	864	909	594	623	389	555	563	477	610	680	722	800	850	889	970	814	841	1352	1314	804
lcl|NZ_CP007637.1_cds_WP_010213767.1_378	64	94	147	137	124	173	112	81	152	141	143	146	158	179	233	179	223	256	162	136	127	167	178	94	169	184	210	210	192	224	277	232	246	342	312	217
lcl|NZ_CP007637.1_cds_WP_010213765.1_379	19	26	40	56	20	23	12	17	25	26	24	21	28	27	29	36	37	35	35	23	37	55	60	44	21	37	27	27	20	49	57	44	39	49	69	56
lcl|NZ_CP007637.1_cds_WP_156046235.1_380	11	34	56	39	36	52	43	25	40	47	35	41	39	59	53	48	64	68	57	41	36	43	48	44	48	48	61	57	84	76	61	52	72	94	92	55
lcl|NZ_CP007637.1_cds_WP_010213763.1_381	756	1252	1576	1430	1003	1253	945	492	1146	1114	1131	1036	1327	1773	2149	1687	1585	1723	1138	1111	780	1096	1072	957	1932	2320	2334	2362	1670	1930	2284	1685	2224	3060	3049	1759
lcl|NZ_CP007637.1_cds_WP_010213762.1_382	117	161	252	214	228	302	181	129	215	201	167	230	207	246	303	208	372	415	311	294	178	246	255	180	213	265	232	293	407	488	484	423	383	544	536	372
lcl|NZ_CP007637.1_cds_WP_010213761.1_384	353	553	677	663	460	564	360	218	429	419	416	414	466	616	675	576	480	561	410	337	416	543	568	385	596	749	728	750	439	437	550	524	638	868	878	577
lcl|NZ_CP007637.1_cds_WP_010213760.1_385	144	255	329	313	409	460	341	177	399	383	395	306	421	476	526	479	658	688	435	450	289	390	379	391	501	623	588	634	600	636	756	638	658	900	834	607
lcl|NZ_CP007637.1_cds_WP_029529261.1_386	44	74	101	105	105	152	101	51	104	115	127	112	114	161	178	127	198	225	157	125	152	175	146	127	128	167	168	198	180	187	209	202	202	286	293	195
lcl|NZ_CP007637.1_cds_WP_010213758.1_387	59	92	129	127	100	122	78	61	102	90	83	98	95	137	146	112	130	155	99	86	91	120	115	78	113	125	151	147	121	136	141	134	136	226	167	121
lcl|NZ_CP007637.1_cds_WP_010213757.1_388	65	120	178	159	143	207	99	63	177	169	191	135	237	291	286	263	347	299	225	191	190	285	281	233	212	316	238	296	288	311	312	297	324	432	455	341
lcl|NZ_CP007637.1_cds_WP_029529260.1_389	342	583	709	728	1112	1242	876	498	1067	1047	991	1000	958	1264	1309	1124	1694	1716	1283	1098	1668	2114	2228	1445	1165	1389	1412	1377	1716	1742	2038	1839	1912	2667	2677	1636
lcl|NZ_CP007637.1_cds_WP_010213754.1_390	274	483	626	569	631	856	567	300	718	675	704	568	773	918	1074	861	1402	1333	926	883	682	919	880	810	810	1050	1001	1184	1171	1343	1532	1240	1461	2154	2016	1362
lcl|NZ_CP007637.1_cds_WP_010213752.1_391	1362	2099	2708	2467	12162	15435	10164	5607	12546	11766	11796	9998	13804	16531	17987	14975	23504	23774	16408	15414	10096	13440	13143	11721	11705	14817	14775	16519	20135	23333	26533	22019	26845	37812	36212	22471
lcl|NZ_CP007637.1_cds_WP_010213750.1_392	535	932	1080	990	5252	6537	3799	2483	5581	5195	4926	4353	5551	6744	6853	6056	8408	8147	5571	5223	6487	8273	8950	6455	4999	6002	6088	6623	7410	7935	8860	8190	10272	13946	13778	8765
lcl|NZ_CP007637.1_cds_WP_010213749.1_393	202	324	417	379	693	910	601	339	779	743	713	651	713	894	1036	857	1278	1267	957	873	429	556	539	568	845	1033	992	1060	1393	1699	1808	1371	1392	2099	1895	1272
lcl|NZ_CP007637.1_cds_WP_029529259.1_394	141	193	288	223	195	249	162	98	200	199	200	207	191	280	250	229	223	216	204	167	155	264	283	152	215	281	258	258	209	226	251	225	276	372	353	263
lcl|NZ_CP007637.1_cds_WP_010213746.1_395	86	148	170	175	155	164	121	74	159	137	133	186	144	173	193	145	156	189	139	117	166	238	231	145	152	181	170	200	167	186	213	179	177	253	251	162
lcl|NZ_CP007637.1_cds_WP_010213744.1_396	81	110	132	151	239	255	170	118	198	179	153	208	191	243	255	211	232	247	214	185	158	174	200	153	178	220	248	242	193	250	295	243	300	428	440	238
lcl|NZ_CP007637.1_cds_WP_010213741.1_397	71	85	165	138	175	231	149	93	201	180	165	205	198	255	273	207	315	349	242	210	296	352	404	267	224	289	259	299	274	306	321	302	377	594	464	308
lcl|NZ_CP007637.1_cds_WP_010213740.1_398	48	74	108	107	107	141	102	50	123	108	122	114	155	179	208	182	229	236	185	161	81	121	119	70	162	243	209	229	178	248	268	193	276	404	364	221
lcl|NZ_CP007637.1_cds_WP_010213738.1_399	29	32	43	53	36	75	34	24	41	47	28	46	66	72	83	70	73	74	58	46	28	35	39	37	64	85	77	84	69	74	85	65	93	157	134	78
lcl|NZ_CP007637.1_cds_WP_010213735.1_400	41	63	81	85	91	125	68	44	108	88	95	70	80	116	146	108	132	123	117	96	48	68	82	43	113	127	136	154	102	141	170	150	194	277	268	152
lcl|NZ_CP007637.1_cds_WP_010213733.1_401	6	19	14	20	15	30	16	8	19	12	18	21	23	37	33	28	44	37	17	24	16	21	21	18	33	31	40	31	31	42	27	30	49	57	69	42
lcl|NZ_CP007637.1_cds_WP_010213731.1_402	60	104	143	132	143	156	113	84	139	122	109	134	133	189	170	144	198	214	144	152	90	131	122	103	171	158	157	181	180	198	246	179	249	332	313	217
lcl|NZ_CP007637.1_cds_WP_032882998.1_403	59	123	148	134	160	233	158	90	181	193	161	177	203	269	315	250	368	344	234	234	208	250	257	177	222	306	292	312	318	365	420	344	370	544	503	328
lcl|NZ_CP007637.1_cds_WP_010213728.1_404	44	81	114	105	79	91	71	55	87	104	80	108	74	111	139	117	117	129	114	89	44	77	88	66	98	102	101	136	96	118	131	98	137	195	180	137
lcl|NZ_CP007637.1_cds_WP_010213726.1_405	28	41	36	49	32	52	26	23	41	32	36	50	53	61	54	59	52	73	47	53	20	29	42	21	44	58	73	51	59	66	81	63	77	96	114	68
lcl|NZ_CP007637.1_cds_WP_010213724.1_406	25	32	38	48	36	49	42	22	66	45	52	51	27	52	57	44	73	63	46	39	20	24	29	13	39	52	63	59	53	65	58	63	90	101	116	69
lcl|NZ_CP007637.1_cds_WP_010213722.1_407	58	101	125	109	119	146	97	69	126	105	92	96	113	153	182	155	237	188	137	156	90	112	137	91	129	172	174	179	171	189	235	161	250	356	341	206
lcl|NZ_CP007637.1_cds_WP_010213720.1_408	43	75	70	81	102	116	65	51	106	113	91	98	115	147	106	130	114	144	99	94	147	228	185	134	107	95	136	136	115	119	127	127	137	186	174	135
lcl|NZ_CP007637.1_cds_WP_010213719.1_409	17	38	42	53	46	68	48	23	63	56	42	52	62	72	70	67	63	74	59	43	64	80	116	74	68	75	85	92	59	95	66	71	72	121	101	75
lcl|NZ_CP007637.1_cds_WP_010213717.1_410	32	40	89	77	72	78	54	53	82	63	56	110	85	96	103	103	120	126	92	86	102	130	126	96	109	95	126	122	112	100	138	123	139	186	153	117
lcl|NZ_CP007637.1_cds_WP_010213716.1_411	30	54	65	66	46	80	48	29	42	46	46	52	53	77	79	66	95	103	68	66	40	81	63	57	66	75	93	73	92	100	112	92	93	138	123	70
lcl|NZ_CP007637.1_cds_WP_003187949.1_412	4	6	10	15	21	15	15	12	16	15	13	8	15	24	28	16	26	14	12	18	9	15	10	18	21	17	11	21	14	22	18	29	25	44	36	18
lcl|NZ_CP007637.1_cds_WP_010213712.1_413	32	43	55	71	113	110	90	56	97	81	84	113	76	100	112	82	78	119	91	83	57	74	64	57	87	113	110	97	101	79	106	76	134	178	203	104
lcl|NZ_CP007637.1_cds_WP_010213711.1_414	61	82	97	118	134	154	100	72	123	127	119	131	112	142	162	124	168	165	116	137	88	114	96	91	93	147	145	160	127	175	183	150	165	248	265	172
lcl|NZ_CP007637.1_cds_WP_010213710.1_415	8	30	29	18	30	44	26	20	25	25	26	27	32	36	41	30	45	48	31	41	25	27	34	23	36	44	27	35	53	53	53	47	45	53	59	46
lcl|NZ_CP007637.1_cds_WP_010213709.1_416	355	614	743	705	1104	1249	877	567	1046	1000	990	1113	915	1123	1138	1055	1385	1392	1119	967	788	1028	1069	909	1053	1238	1349	1421	1399	1474	1734	1530	1576	2147	2352	1461
lcl|NZ_CP007637.1_cds_WP_010213708.1_417	14	36	59	76	102	111	75	57	81	70	83	85	54	72	97	83	83	87	65	51	62	83	84	67	93	94	100	111	90	95	132	108	119	160	185	89
lcl|NZ_CP007637.1_cds_WP_156046204.1_418	216	420	510	496	442	522	352	169	463	471	476	371	440	690	625	514	580	600	479	363	383	553	558	413	452	641	611	588	565	634	775	598	712	891	917	632
lcl|NZ_CP007637.1_cds_WP_010213706.1_419	160	312	356	339	442	532	378	264	480	405	427	440	399	523	570	427	530	533	394	364	274	475	473	344	378	463	501	511	494	598	650	568	586	773	783	566
lcl|NZ_CP007637.1_cds_WP_010213705.1_420	363	485	656	660	642	716	527	346	643	635	551	638	602	835	767	652	834	940	639	603	470	651	656	502	673	788	838	858	754	888	985	823	1007	1447	1373	817
lcl|NZ_CP007637.1_cds_WP_010213704.1_421	84	133	178	173	208	272	157	117	234	184	164	209	243	269	285	233	368	383	262	233	200	261	264	201	229	257	261	309	383	439	484	351	372	508	550	384
lcl|NZ_CP007637.1_cds_WP_010213702.1_422	49	65	79	96	48	50	44	45	54	49	49	77	40	62	80	59	39	60	41	41	42	60	67	54	61	83	72	79	53	58	58	40	66	76	58	50
lcl|NZ_CP007637.1_cds_WP_010213700.1_423	6	9	12	10	6	7	6	5	9	6	6	10	6	11	8	3	3	6	4	12	8	3	2	2	10	14	11	17	5	3	8	8	6	7	9	6
lcl|NZ_CP007637.1_cds_WP_016977202.1_424	9	17	33	19	18	10	8	7	10	14	6	15	10	14	20	14	28	11	7	19	8	13	15	9	23	22	13	15	23	22	38	37	29	23	30	16
lcl|NZ_CP007637.1_cds_WP_038452579.1_425	252	375	408	429	384	448	319	217	425	352	334	384	335	397	444	362	442	531	392	330	376	482	472	351	354	407	435	481	662	816	839	724	582	831	820	518
lcl|NZ_CP007637.1_cds_WP_010213697.1_426	1103	1864	2230	2023	441	563	375	224	502	464	446	416	569	651	801	571	669	657	468	452	479	608	630	452	592	691	711	754	554	663	697	551	721	1018	1022	623
lcl|NZ_CP007637.1_cds_WP_010213696.1_427	186	287	421	386	80	106	76	59	82	84	76	102	108	145	143	111	109	128	115	88	82	119	137	98	85	110	119	128	98	126	154	113	120	169	177	103
lcl|NZ_CP007637.1_cds_WP_010213695.1_428	26	45	74	71	51	62	40	42	57	40	39	103	47	69	72	63	50	60	52	45	45	83	83	47	52	54	67	69	60	76	68	55	59	77	82	54
lcl|NZ_CP007637.1_cds_WP_010213694.1_429	11	18	29	36	33	22	19	16	22	21	20	29	25	34	46	31	24	31	11	30	42	41	47	13	24	26	24	38	22	25	38	23	34	35	40	31
lcl|NZ_CP007637.1_cds_WP_010213693.1_430	151	246	282	284	305	363	207	103	276	266	249	225	341	327	428	325	450	409	303	292	281	352	336	282	340	461	425	466	379	436	509	428	457	662	676	421
lcl|NZ_CP007637.1_cds_WP_010213692.1_431	1226	1885	2227	2291	1876	2146	1660	942	1924	1966	1905	1745	1793	2156	2478	1992	2394	2472	1611	1585	1582	1999	2058	1546	1937	2361	2377	2352	2531	2768	3158	2523	2695	3734	3822	2203
lcl|NZ_CP007637.1_cds_WP_010213691.1_432	2428	3626	4158	4232	4878	6186	4111	2824	5267	5104	5037	5305	4502	5659	5770	5163	5530	5993	4477	4057	2672	3566	3485	3261	5144	6280	6292	6601	5738	6730	7173	6001	6372	9192	8948	5551
lcl|NZ_CP007637.1_cds_WP_010213690.1_433	1509	2490	3140	2693	688	926	611	388	751	789	760	631	969	1158	1411	1167	1331	1322	855	871	603	782	807	702	1101	1400	1391	1446	1113	1233	1479	1170	1557	2123	2145	1228
lcl|NZ_CP007637.1_cds_WP_010213689.1_434	3102	5009	6436	5990	2260	2664	1947	1052	2167	2120	1992	2153	2570	2874	3396	2786	2989	3235	2238	2202	1783	2126	2146	1795	2605	3193	3277	3493	2814	3177	3772	3081	3896	5329	5260	3275
lcl|NZ_CP007637.1_cds_WP_010213688.1_435	339	606	724	763	1584	1977	1268	738	1611	1444	1351	1344	1496	1827	1999	1657	2641	2678	1880	1661	1379	1908	1866	1499	1768	2137	2179	2236	2296	2658	2968	2572	2947	4099	4043	2641
lcl|NZ_CP007637.1_cds_WP_010213686.1_436	56	108	147	123	219	317	146	98	223	232	205	221	185	278	262	222	310	312	218	189	104	196	162	120	216	275	242	325	315	345	368	322	357	534	519	367
lcl|NZ_CP007637.1_cds_WP_010213685.1_437	36	59	80	79	126	139	87	64	116	134	101	115	135	173	170	123	203	222	191	140	90	141	144	118	140	180	195	189	185	191	244	212	232	341	321	216
lcl|NZ_CP007637.1_cds_WP_010213684.1_438	55	72	122	125	162	200	125	85	160	159	164	149	160	202	214	166	256	289	230	187	111	145	156	116	190	200	220	243	232	258	337	274	324	416	487	276
lcl|NZ_CP007637.1_cds_WP_010213682.1_439	47	68	98	98	113	135	78	47	130	136	107	107	115	165	189	121	193	219	128	147	97	91	105	85	164	180	163	187	155	186	216	212	260	374	331	228
lcl|NZ_CP007637.1_cds_WP_010213681.1_440	70	90	137	136	222	244	162	112	205	218	181	186	215	194	269	189	314	314	212	182	154	202	215	167	243	242	261	230	275	251	316	262	327	499	465	331
lcl|NZ_CP007637.1_cds_WP_010213680.1_441	35	57	65	54	129	148	94	52	105	118	103	104	118	137	182	135	191	224	143	141	80	127	114	77	127	143	153	158	147	198	214	169	211	296	285	163
lcl|NZ_CP007637.1_cds_WP_010213678.1_442	70	113	143	150	200	260	162	94	237	201	208	205	243	312	350	276	379	397	273	246	127	165	189	163	274	295	305	338	292	359	392	322	428	607	610	382
lcl|NZ_CP007637.1_cds_WP_010213677.1_443	98	171	217	209	281	286	202	141	253	266	248	244	260	346	337	299	332	379	284	259	289	384	394	307	310	329	382	376	265	337	362	342	390	557	508	376
lcl|NZ_CP007637.1_cds_WP_010213675.1_444	6	11	22	21	19	30	24	19	28	23	33	24	32	37	45	24	40	48	38	21	28	38	51	49	39	58	50	39	39	43	53	38	51	71	57	38
lcl|NZ_CP007637.1_cds_WP_010213673.1_445	179	288	416	402	546	680	465	276	513	574	484	493	625	752	898	724	1246	1242	873	798	621	802	821	715	689	882	919	997	1294	1424	1649	1316	1244	1761	1755	1127
lcl|NZ_CP007637.1_cds_WP_010213672.1_446	49	84	100	93	140	143	98	58	146	117	112	109	117	147	143	104	202	244	125	147	136	198	232	169	151	173	142	186	222	212	293	224	244	327	384	217
lcl|NZ_CP007637.1_cds_WP_010213671.1_447	59	87	116	115	134	170	96	50	141	127	116	119	104	128	151	122	180	196	153	134	99	144	162	100	128	130	134	154	158	206	197	189	187	276	268	195
lcl|NZ_CP007637.1_cds_WP_010213669.1_448	70	140	181	209	157	191	103	61	112	125	116	142	137	166	190	146	233	217	142	156	114	161	171	115	122	162	166	170	212	230	224	201	257	334	329	208
lcl|NZ_CP007637.1_cds_WP_010213668.1_449	55	75	139	132	101	132	89	57	106	107	101	102	109	147	124	98	136	184	124	111	63	92	112	95	104	118	127	124	114	131	181	133	168	228	231	134
lcl|NZ_CP007637.1_cds_WP_010213667.1_450	132	214	272	293	340	337	255	164	279	267	269	322	215	321	314	247	370	421	305	302	310	382	462	290	291	337	349	368	366	432	466	392	409	552	581	384
lcl|NZ_CP007637.1_cds_WP_010213666.1_451	113	161	218	223	168	201	134	121	175	173	162	190	174	237	288	205	275	332	212	205	192	236	275	187	222	258	259	298	264	301	337	279	316	437	457	286
lcl|NZ_CP007637.1_cds_WP_010213665.1_452	75	151	163	158	177	221	130	74	166	169	163	182	224	287	299	275	470	418	264	251	277	288	314	252	251	317	303	330	383	481	506	417	406	550	528	384
lcl|NZ_CP007637.1_cds_WP_010213664.1_453	64	85	137	141	113	129	68	55	98	110	70	104	115	128	146	105	147	181	129	107	77	127	132	103	106	133	139	154	161	157	172	169	183	259	206	171
lcl|NZ_CP007637.1_cds_WP_010213662.1_454	505	787	1004	929	711	927	609	404	725	682	699	756	659	890	891	803	907	934	662	660	549	717	653	507	964	1107	1213	1240	902	972	1067	996	1042	1446	1481	933
lcl|NZ_CP007637.1_cds_WP_010213660.1_455	418	743	916	1016	474	613	435	286	497	493	518	538	512	704	668	603	559	626	423	390	429	568	628	453	634	719	773	800	473	493	643	582	653	905	920	599
lcl|NZ_CP007637.1_cds_WP_010213658.1_456	84	127	168	165	250	324	195	134	290	237	238	211	256	324	358	262	489	509	318	320	273	346	374	279	312	382	350	375	540	598	623	560	482	755	720	485
lcl|NZ_CP007637.1_cds_WP_010213655.1_457	8	16	10	9	17	26	11	15	23	15	18	14	23	24	29	16	23	22	28	19	25	30	36	22	20	15	21	27	43	38	40	27	21	43	29	28
lcl|NZ_CP007637.1_cds_WP_010213654.1_458	38	52	66	84	92	93	84	51	83	84	81	91	96	119	113	100	123	128	89	97	121	156	164	130	115	127	112	119	136	157	159	138	154	190	202	122
lcl|NZ_CP007637.1_cds_WP_010213652.1_459	28	56	71	60	44	85	33	35	63	51	42	70	60	85	89	85	89	112	85	70	78	96	105	85	82	72	65	103	105	97	110	85	96	148	143	86
lcl|NZ_CP007637.1_cds_WP_010213649.1_460	165	256	315	320	496	579	352	235	440	434	374	461	466	495	565	468	801	797	629	617	422	596	527	485	470	617	593	683	848	940	1140	961	909	1382	1204	857
lcl|NZ_CP007637.1_cds_WP_162098527.1_461	770	1174	1423	1514	1745	2127	1481	882	1512	1350	1120	1343	1320	1547	1682	1369	2119	2366	1458	1469	1356	1771	1673	1461	1071	1311	1319	1359	2108	2295	2493	1877	2114	3104	3064	1869
lcl|NZ_CP007637.1_cds_WP_010213647.1_462	50	77	121	120	101	118	71	61	88	83	63	88	81	102	103	84	127	149	120	105	118	157	136	106	68	88	102	100	140	157	176	108	124	167	165	103
lcl|NZ_CP007637.1_cds_WP_010213646.1_463	175	238	320	300	403	416	318	221	386	338	336	396	360	427	417	365	444	471	344	331	341	468	471	335	342	399	418	481	477	503	611	477	500	715	726	469
lcl|NZ_CP007637.1_cds_WP_010213645.1_464	935	1488	1854	1917	1397	1717	1234	825	1493	1424	1529	1613	1478	1719	1967	1694	1717	1730	1260	1191	1775	2222	2195	1784	1640	1879	1943	2194	1609	1703	1868	1684	1949	2528	2678	1711
lcl|NZ_CP007637.1_cds_WP_003171323.1_465	157	211	259	238	161	210	150	114	190	217	202	160	220	284	293	230	272	309	198	182	195	244	276	210	242	303	282	305	255	270	286	203	283	429	393	285
lcl|NZ_CP007637.1_cds_WP_021493250.1_466	132	200	282	248	211	297	183	132	282	257	280	273	289	372	374	345	372	411	301	252	214	234	239	184	371	431	419	468	389	402	447	413	421	634	621	397
lcl|NZ_CP007637.1_cds_WP_010213640.1_467	28	56	64	61	112	133	78	51	127	112	102	108	128	154	164	124	221	202	167	150	112	159	158	131	144	173	168	170	209	281	300	243	187	268	290	216
lcl|NZ_CP007637.1_cds_WP_010213638.1_468	183	304	419	374	434	612	353	215	469	393	451	390	472	650	672	604	1026	996	673	696	450	649	706	641	565	735	702	845	917	1062	1179	941	1005	1448	1468	939
lcl|NZ_CP007637.1_cds_WP_010213636.1_469	154	293	368	358	408	504	312	181	389	413	371	387	399	471	513	451	580	501	372	360	431	531	576	439	457	549	585	638	468	521	598	562	644	824	896	599
lcl|NZ_CP007637.1_cds_WP_010213634.1_470	661	1066	1281	1217	1569	1888	1223	728	1536	1468	1471	1418	1574	1943	2089	1754	2526	2619	1851	1624	1842	2337	2532	1956	1734	1963	1950	2405	2220	2510	2790	2613	2725	3842	3895	2501
lcl|NZ_CP007637.1_cds_WP_074900656.1_471	90	131	182	146	236	317	201	131	284	259	275	212	353	401	421	426	689	646	432	381	281	380	349	339	368	432	486	544	553	631	644	610	567	794	873	616
lcl|NZ_CP007637.1_cds_WP_010213632.1_472	172	247	365	344	355	408	327	171	342	355	323	393	311	424	478	328	542	603	424	353	243	318	342	269	408	483	502	504	532	573	697	569	608	891	887	609
lcl|NZ_CP007637.1_cds_WP_010213630.1_473	95	129	172	156	173	197	149	99	163	188	186	183	214	240	278	214	365	376	259	228	195	240	268	208	225	285	279	291	357	385	437	352	331	512	510	364
lcl|NZ_CP007637.1_cds_WP_010213628.1_474	104	161	232	188	240	301	207	101	256	199	214	216	284	380	355	337	408	473	324	306	228	301	350	282	318	357	380	407	459	503	571	479	447	665	659	455
lcl|NZ_CP007637.1_cds_WP_010213626.1_475	56	54	84	92	163	184	104	84	140	165	126	119	190	221	234	224	246	319	200	177	172	211	193	146	192	223	214	250	247	291	324	263	255	390	343	256
lcl|NZ_CP007637.1_cds_WP_010213625.1_476	269	538	641	516	657	860	543	342	732	684	678	645	756	925	1090	923	1109	1137	770	719	410	585	571	554	926	1172	1093	1286	938	1075	1322	1038	1244	1793	1639	1082
lcl|NZ_CP007637.1_cds_WP_010213623.1_477	600	904	1125	1030	1018	1347	792	510	1156	1164	1206	1034	1183	1509	1474	1382	1540	1683	1112	1062	1088	1332	1473	1151	1260	1453	1407	1711	1860	2158	2254	1892	1374	1938	1907	1228
lcl|NZ_CP007637.1_cds_WP_010213622.1_478	674	1082	1365	1421	1248	1591	984	629	1347	1255	1268	1282	1124	1409	1532	1335	1489	1575	1207	997	1018	1470	1517	1195	1260	1480	1566	1646	1601	1875	1962	1708	1437	1963	1997	1262
lcl|NZ_CP007637.1_cds_WP_003171340.1_479	57	95	104	130	136	183	107	61	141	133	136	139	161	177	193	157	256	282	181	156	121	155	184	131	198	204	198	210	273	265	301	227	193	316	347	210
lcl|NZ_CP007637.1_cds_WP_010213620.1_480	190	278	319	331	451	529	365	232	485	435	380	420	372	514	536	428	545	661	470	419	234	314	282	224	418	502	533	491	548	629	675	590	631	882	870	560
lcl|NZ_CP007637.1_cds_WP_174555606.1_481	18	26	38	37	32	53	27	22	46	49	41	37	45	59	69	52	81	73	62	43	41	57	61	40	55	63	82	54	69	79	74	67	72	96	96	59
lcl|NZ_CP007637.1_cds_WP_010213618.1_482	168	250	330	336	208	231	143	103	227	205	194	201	187	271	249	265	242	280	198	167	191	262	245	214	184	237	242	279	200	206	278	207	271	347	347	234
lcl|NZ_CP007637.1_cds_WP_010213617.1_483	209	363	488	417	376	475	329	181	417	365	432	322	461	615	621	561	606	635	426	345	455	621	648	396	523	669	629	729	526	569	670	542	692	974	923	591
lcl|NZ_CP007637.1_cds_WP_010213616.1_484	283	451	534	574	580	620	494	358	540	468	491	660	454	543	515	494	441	503	362	322	525	653	711	481	442	480	570	626	419	430	457	475	538	716	724	480
lcl|NZ_CP007637.1_cds_WP_010213615.1_485	142	238	291	257	308	354	228	145	286	270	245	269	271	383	396	301	409	435	334	259	231	298	354	263	345	390	434	443	286	407	452	351	466	684	586	393
lcl|NZ_CP007637.1_cds_WP_010213614.1_486	349	603	744	698	684	913	561	339	698	735	747	684	809	950	1105	895	1117	1079	773	703	657	876	815	747	916	1246	1142	1195	882	995	1071	1027	1348	1826	1857	1154
lcl|NZ_CP007637.1_cds_WP_010213612.1_487	1267	2010	2416	2195	1615	2119	1473	901	2036	2000	2242	1679	2419	2947	3350	2837	2918	2704	2065	1785	1914	2739	2774	2483	2923	3500	3321	3982	2086	2419	2739	2446	3197	4093	4470	2857
lcl|NZ_CP007637.1_cds_WP_003171355.1_488	627	1125	1481	1133	1028	1638	830	637	1095	1209	1228	1338	1739	1655	1843	1821	2008	1390	1731	1211	826	1161	1232	1557	1605	1907	1690	3434	1353	1783	1758	2199	1669	2206	2399	1988
lcl|NZ_CP007637.1_cds_WP_010213610.1_489	934	1691	2108	1939	1591	1982	1424	759	1721	1665	1668	1390	1917	2614	2977	2367	2887	2879	1987	1755	1489	1930	1929	1706	2539	3303	3022	3520	2280	2495	2832	2523	3128	4491	4405	2769
lcl|NZ_CP007637.1_cds_WP_010213608.1_490	764	1312	1659	1602	1530	1844	1283	719	1546	1574	1483	1330	1623	2012	2399	1990	3026	2950	1994	1809	2346	2784	3263	2154	2285	2754	2593	2847	2661	2872	3191	2547	3087	4319	4273	2518
lcl|NZ_CP007637.1_cds_WP_010213607.1_491	501	867	1136	999	954	1171	774	376	890	919	910	766	1026	1184	1369	1169	1649	1640	1165	1046	897	1196	1259	1042	1298	1492	1468	1721	1460	1598	1890	1463	1764	2523	2416	1545
lcl|NZ_CP007637.1_cds_WP_010213606.1_492	93	151	248	176	271	321	146	124	259	235	227	188	349	346	400	328	696	678	496	393	219	328	321	319	366	450	403	507	620	759	841	712	669	956	901	611
lcl|NZ_CP007637.1_cds_WP_010213605.1_493	568	943	1162	1080	972	1139	800	436	909	878	833	666	943	1109	1312	988	1883	1769	1311	1123	747	1021	1018	883	1038	1278	1263	1334	1602	1846	2160	1674	2114	3016	2927	1716
lcl|NZ_CP007637.1_cds_WP_010213604.1_494	1121	1879	2311	2360	3201	3757	2565	1565	3106	2883	2871	2854	3387	4342	4542	4036	4457	4317	3102	2685	3941	5052	5593	3964	4163	4817	4920	5426	3288	3457	3917	3489	5161	6848	6853	4354
lcl|NZ_CP007637.1_cds_WP_038452604.1_495	123	214	295	248	195	257	168	110	212	211	186	240	184	262	229	213	204	240	161	152	143	196	188	145	205	250	250	283	202	196	214	164	231	402	335	233
lcl|NZ_CP007637.1_cds_WP_010213602.1_496	208	290	362	359	92	100	76	62	87	116	96	105	102	133	155	115	138	114	107	79	50	80	71	55	145	181	167	153	134	130	174	120	169	263	246	188
lcl|NZ_CP007637.1_cds_WP_010213601.1_497	1919	3432	4310	3959	3298	4115	2867	1705	3366	3456	3530	3183	3629	4456	5069	4265	5030	5196	3841	3264	2265	3109	2907	2762	4366	5338	5281	5627	4597	5357	6033	4995	6014	8100	8191	5355
lcl|NZ_CP007637.1_cds_WP_010213600.1_498	581	1009	1213	1171	1160	1398	940	574	1274	1309	1252	1049	1222	1530	1563	1240	1699	1641	1114	1031	1064	1425	1473	1154	1342	1601	1545	1697	1333	1543	1557	1439	1999	2409	2398	1714
lcl|NZ_CP007637.1_cds_WP_003236224.1_499	1689	2919	3760	3407	426	486	338	206	416	380	412	364	621	765	860	780	718	695	535	489	539	733	740	646	585	719	723	820	632	738	852	683	865	1285	1272	826
lcl|NZ_CP007637.1_cds_WP_002551829.1_500	446	696	973	896	98	104	77	62	103	109	106	89	147	186	295	180	180	276	112	163	88	88	94	91	168	238	263	164	156	208	267	153	323	454	426	195
lcl|NZ_CP007637.1_cds_WP_010213598.1_501	4314	7358	9030	7710	800	975	631	345	936	834	856	624	1579	1908	1980	1588	1724	1664	1166	914	1158	1634	1699	1285	1365	1611	1559	1900	1299	1407	1599	1288	1829	2611	2528	1560
lcl|NZ_CP007637.1_cds_WP_003171376.1_502	380	632	778	802	146	154	117	66	165	127	151	138	200	208	302	193	272	243	139	136	145	211	186	188	182	228	261	249	179	204	252	213	244	355	350	212
lcl|NZ_CP007637.1_cds_WP_010213597.1_503	318	519	661	573	678	881	564	329	739	759	738	580	813	1024	1116	971	1163	1227	863	765	744	1003	995	848	934	1058	1026	1183	994	1166	1280	1179	1307	1853	1712	1212
lcl|NZ_CP007637.1_cds_WP_038452608.1_504	257	435	541	553	742	892	553	342	702	680	678	623	749	933	930	851	1162	1188	826	802	1525	1869	2053	1442	736	919	923	1056	984	1044	1166	1105	1121	1631	1553	1116
lcl|NZ_CP007637.1_cds_WP_010213595.1_505	52	78	106	119	82	93	77	50	60	68	51	86	88	87	114	86	129	125	114	78	73	96	104	105	79	96	106	109	101	150	157	162	116	178	175	111
lcl|NZ_CP007637.1_cds_WP_010213594.1_506	27	46	35	44	56	59	49	35	54	36	45	59	62	75	67	84	62	88	60	55	57	66	60	48	69	72	74	90	66	94	85	104	82	100	99	66
lcl|NZ_CP007637.1_cds_WP_010213592.1_507	1400	2304	2826	2487	2403	3260	2056	1118	2634	2587	2466	2175	2767	3335	3518	3059	4796	4770	3195	3021	1926	2600	2526	2226	3047	3932	3706	3943	2987	3696	3984	3167	4997	6711	6520	4255
lcl|NZ_CP007637.1_cds_WP_010213590.1_508	639	1129	1315	1218	1236	1559	991	601	1521	1393	1285	1200	1208	1645	1690	1481	1919	2002	1417	1133	1021	1330	1292	1105	1427	1710	1714	1847	1856	2079	2168	1977	1952	2701	2626	1811
lcl|NZ_CP007637.1_cds_WP_010213588.1_509	166	310	384	357	349	522	313	189	444	386	397	351	350	431	448	427	442	554	377	313	142	228	215	209	452	517	467	556	461	517	588	523	557	777	698	513
lcl|NZ_CP007637.1_cds_WP_010213587.1_510	2	3	7	6	7	10	5	3	13	4	5	9	8	14	13	4	9	9	7	7	7	8	8	7	11	10	10	8	11	13	7	11	11	12	12	15
lcl|NZ_CP007637.1_cds_WP_010213586.1_511	297	515	663	611	855	1069	757	471	800	812	847	883	1145	1457	1664	1511	1630	1651	1286	1242	390	553	553	558	1497	1919	1889	2149	1187	1545	1795	1609	2184	3121	3279	2322
lcl|NZ_CP007637.1_cds_WP_010213585.1_512	306	485	655	604	805	936	631	363	775	696	644	628	723	828	938	760	1176	1061	862	740	727	996	1022	879	694	808	889	979	1181	1250	1379	1265	1297	1843	1881	1191
lcl|NZ_CP007637.1_cds_WP_010213584.1_513	102	131	192	178	255	329	209	149	253	250	222	233	266	342	382	279	400	428	330	274	258	295	320	258	277	380	351	373	442	497	576	491	426	656	631	417
lcl|NZ_CP007637.1_cds_WP_010213582.1_514	96	154	176	201	174	221	151	111	185	199	163	194	192	252	242	204	226	295	153	166	152	161	188	140	254	259	276	298	234	257	343	236	314	444	415	253
lcl|NZ_CP007637.1_cds_WP_010213580.1_515	341	646	802	731	545	726	484	288	568	557	599	600	584	738	847	728	771	805	614	538	635	801	837	674	644	807	743	855	894	944	1053	950	930	1186	1249	845
lcl|NZ_CP007637.1_cds_WP_010213579.1_516	139	251	283	278	280	340	229	135	294	287	266	235	267	356	404	372	458	434	284	267	314	431	405	326	319	390	382	415	435	471	458	458	429	575	606	371
lcl|NZ_CP007637.1_cds_WP_010213577.1_517	13881	23448	29827	28484	30323	39779	25626	16253	34624	32666	32600	30465	35429	41311	47859	41297	44398	43333	30188	29286	25577	33031	34842	29139	43717	51429	51345	58106	31299	35140	40089	33500	51023	70707	70415	42735
lcl|NZ_CP007637.1_cds_WP_010213575.1_518	1476	2193	2747	2642	3120	3801	2776	1776	2951	2949	2722	3111	3108	4519	4704	3766	4092	4760	3164	3084	1880	2480	2578	2143	4247	4991	5126	5142	3199	4030	4470	3408	4881	7185	6994	4311
lcl|NZ_CP007637.1_cds_WP_010213574.1_519	1848	3072	3839	3584	4098	5258	3301	2108	4343	4081	3944	3447	4623	6033	6201	5292	6319	6445	4381	4269	3273	4542	4656	3487	6057	6959	7051	8058	4829	5555	6274	4922	7222	10270	9854	6420
lcl|NZ_CP007637.1_cds_WP_010213571.1_520	1176	2042	2511	2376	2832	3723	2461	1348	2836	2871	2812	2589	2842	3623	3937	3336	3909	3918	2902	2573	1366	1988	1833	1795	3806	4665	4529	5005	2715	3365	3917	3223	4947	6679	6767	4268
lcl|NZ_CP007637.1_cds_WP_010213569.1_521	1304	2072	2630	2432	2794	3448	2246	1374	2816	2729	2807	2445	2931	3383	4043	3368	3865	3601	2758	2401	1406	2098	2262	2145	3538	4201	4210	4729	2575	2913	3417	2915	4492	5953	6201	4065
lcl|NZ_CP007637.1_cds_WP_010213568.1_522	193	279	421	327	543	632	455	232	505	514	469	424	592	681	802	667	963	992	722	667	489	728	666	580	580	735	689	791	1238	1270	1503	1235	983	1533	1509	956
lcl|NZ_CP007637.1_cds_WP_010213567.1_523	100	155	194	181	201	245	186	124	238	235	191	255	231	247	260	235	290	274	216	186	254	344	306	248	239	301	260	309	295	352	335	281	312	405	418	303
lcl|NZ_CP007637.1_cds_WP_010213565.1_524	54	77	93	88	139	166	105	61	119	137	131	108	152	176	165	125	305	346	222	219	133	203	196	149	112	144	160	169	247	315	313	247	355	487	408	257
lcl|NZ_CP007637.1_cds_WP_021493235.1_525	156	232	299	239	745	879	390	216	646	541	415	221	636	683	522	336	2706	2609	1598	1455	1754	2176	2182	1554	168	193	178	225	1280	1632	1592	1255	2292	3193	2953	1908
lcl|NZ_CP007637.1_cds_WP_010213562.1_526	194	337	466	382	978	1082	656	307	771	647	447	370	402	432	364	258	2132	2461	1605	1654	648	722	750	714	157	230	226	196	1323	1690	1743	1340	2226	3129	3130	1929
lcl|NZ_CP007637.1_cds_WP_010213560.1_527	71	150	188	173	200	258	126	67	161	150	127	117	114	117	127	113	749	738	472	493	539	629	591	451	103	107	122	140	436	542	477	418	532	795	840	498
lcl|NZ_CP007637.1_cds_WP_010213559.1_528	108	194	207	197	208	244	92	50	162	144	139	110	120	147	167	144	1169	1237	741	684	567	648	676	585	104	159	132	159	779	836	901	688	614	1065	1088	749
lcl|NZ_CP007637.1_cds_WP_021493234.1_529	13	11	21	24	24	16	14	13	20	24	17	20	15	16	28	22	19	33	24	14	13	24	23	12	18	27	21	18	30	26	20	16	28	28	24	19
lcl|NZ_CP007637.1_cds_WP_010213557.1_530	25	36	49	39	88	91	55	38	69	66	79	98	89	93	113	72	157	177	134	124	83	96	105	96	100	104	107	112	155	159	165	167	162	231	251	147
lcl|NZ_CP007637.1_cds_WP_010213556.1_531	418	572	506	527	152	205	141	67	266	273	208	174	206	307	362	256	170	173	129	107	105	157	145	124	224	271	273	298	366	335	275	329	246	303	318	232
lcl|NZ_CP007637.1_cds_WP_010213555.1_532	768	1225	1496	1498	648	730	568	348	678	651	618	685	711	898	953	847	866	884	605	565	560	796	822	580	909	1023	1005	1113	706	829	938	779	1012	1414	1304	884
lcl|NZ_CP007637.1_cds_WP_010213553.1_533	1875	3264	3973	3590	711	955	587	320	1040	976	996	743	788	1008	1169	916	1028	942	641	598	737	1011	1028	912	661	881	887	920	771	788	765	665	955	1331	1266	813
lcl|NZ_CP007637.1_cds_WP_010213552.1_534	63	61	110	110	115	151	98	53	126	121	103	132	119	153	164	147	174	166	118	102	90	122	138	108	145	189	174	180	173	199	198	175	189	257	265	152
lcl|NZ_CP007637.1_cds_WP_010213551.1_535	50	46	85	78	87	124	76	37	111	115	103	96	131	191	152	180	197	206	141	120	210	262	283	198	147	165	204	200	203	204	210	187	191	292	282	184
lcl|NZ_CP007637.1_cds_WP_010213550.1_536	70	91	117	114	96	117	62	53	95	77	68	99	96	127	125	98	117	124	76	81	107	151	154	110	122	128	137	149	95	107	105	107	125	191	169	131
lcl|NZ_CP007637.1_cds_WP_010213549.1_537	25	38	65	47	54	38	26	17	56	43	36	45	48	40	70	41	59	57	43	39	34	40	42	25	47	52	69	68	61	52	54	36	55	65	53	59
lcl|NZ_CP007637.1_cds_WP_010213548.1_538	97	158	187	207	184	274	154	110	191	214	199	221	206	297	290	224	209	244	191	189	277	333	383	216	207	258	296	320	217	234	277	245	287	406	416	231
lcl|NZ_CP007637.1_cds_WP_010213547.1_539	6051	9130	10374	11301	7424	8759	6658	4405	7175	7020	6865	8226	6610	8366	8599	7648	6657	7500	5802	5257	4196	5357	5536	4675	8294	9409	10164	9838	4964	5587	6288	6034	9305	11840	11675	7249
lcl|NZ_CP007637.1_cds_WP_010213545.1_540	103	159	197	190	175	180	112	84	152	137	137	168	153	191	198	178	193	238	184	149	195	240	277	158	212	221	303	293	188	231	249	209	251	351	363	227
lcl|NZ_CP007637.1_cds_WP_010213544.1_541	68	123	126	147	97	131	64	43	80	106	92	87	102	138	169	144	174	188	115	95	87	125	121	88	108	138	155	147	133	155	177	135	151	221	183	122
lcl|NZ_CP007637.1_cds_WP_010213542.1_542	426	691	911	881	412	488	350	232	461	430	480	424	344	444	472	379	434	502	371	298	413	595	642	459	363	435	431	444	446	535	543	457	460	592	609	380
lcl|NZ_CP007637.1_cds_WP_010213540.1_543	153	217	302	259	530	611	395	284	466	474	462	508	709	893	969	761	1299	1442	910	973	373	472	509	360	611	806	738	783	497	608	663	553	1714	2549	2461	1600
lcl|NZ_CP007637.1_cds_WP_010213539.1_544	28	52	50	47	115	144	77	51	106	88	105	105	140	185	165	184	228	261	172	176	73	88	96	78	100	157	115	132	104	132	144	151	359	535	496	345
lcl|NZ_CP007637.1_cds_WP_010213537.1_545	59	80	100	102	162	181	145	81	163	177	164	170	211	237	262	233	344	387	293	255	146	171	162	123	115	162	171	165	156	196	214	153	469	655	643	430
lcl|NZ_CP007637.1_cds_WP_175439648.1_546	50	99	129	135	199	221	169	94	190	188	189	182	240	319	316	268	425	475	321	308	143	160	166	153	149	193	195	210	191	197	257	224	584	811	819	494
lcl|NZ_CP007637.1_cds_WP_010213535.1_547	58	64	72	71	155	174	133	94	133	172	144	143	179	185	187	142	230	319	168	179	106	100	129	79	90	74	93	107	123	138	152	149	349	472	463	301
lcl|NZ_CP007637.1_cds_WP_010213534.1_548	43	45	49	76	113	135	84	60	137	115	103	97	138	199	173	144	252	301	194	197	71	118	125	77	74	93	96	92	130	174	197	157	324	427	427	294
lcl|NZ_CP007637.1_cds_WP_010213533.1_549	86	106	188	179	405	487	321	203	401	347	357	336	486	537	529	437	1129	1051	807	776	447	560	596	512	145	169	165	219	456	509	582	546	1287	1710	1654	1142
lcl|NZ_CP007637.1_cds_WP_029529256.1_550	54	77	119	111	299	313	173	124	219	242	224	197	293	305	317	240	686	728	521	509	346	365	411	332	90	120	119	136	290	351	432	365	801	1183	1198	691
lcl|NZ_CP007637.1_cds_WP_010213530.1_551	82	113	136	131	347	375	275	150	358	287	278	221	344	372	338	222	861	1012	626	551	488	575	555	435	148	179	167	179	426	548	641	519	1067	1385	1339	829
lcl|NZ_CP007637.1_cds_WP_010213528.1_552	68	96	173	150	394	395	218	147	311	268	185	171	265	283	232	162	1085	1089	649	727	487	561	549	446	112	121	138	157	526	666	727	521	957	1376	1244	808
lcl|NZ_CP007637.1_cds_WP_010213527.1_553	613	943	1087	1169	2056	2029	1310	618	1370	1182	967	886	1219	1285	1172	941	5935	6189	3973	4101	3917	4232	4765	3511	517	582	611	658	3197	3902	4199	3133	5417	7534	7501	4575
lcl|NZ_CP007637.1_cds_WP_010213525.1_554	321	476	603	602	624	842	547	401	654	667	574	688	667	712	817	645	825	934	657	627	694	959	1018	778	696	784	835	898	766	851	979	870	1035	1406	1414	935
lcl|NZ_CP007637.1_cds_WP_010213524.1_555	29	30	58	40	40	58	26	27	44	32	24	56	48	58	44	53	44	66	43	45	38	48	64	37	58	60	61	63	46	58	74	60	64	106	117	64
lcl|NZ_CP007637.1_cds_WP_010213522.1_556	38	55	73	70	73	77	61	30	60	63	57	62	62	82	100	45	95	106	69	52	128	112	153	83	75	96	104	104	82	97	120	104	132	181	158	117
lcl|NZ_CP007637.1_cds_WP_010213521.1_557	16	39	45	32	38	49	44	33	43	39	26	50	42	39	52	43	53	68	38	38	31	46	52	27	60	58	78	74	71	75	76	86	91	134	126	80
lcl|NZ_CP007637.1_cds_WP_038452618.1_558	95	141	157	179	266	284	163	142	203	161	157	225	169	212	218	175	212	265	198	171	200	294	289	200	240	331	345	320	340	332	421	344	400	582	606	360
lcl|NZ_CP007637.1_cds_WP_038452621.1_559	99	182	204	202	588	755	441	278	197	190	157	184	197	206	219	183	204	215	177	166	104	110	114	84	935	1044	926	1163	833	958	1060	910	1506	2013	1815	1136
lcl|NZ_CP007637.1_cds_WP_010213515.1_560	475	812	1071	1012	1486	1823	1193	772	497	448	417	472	328	361	427	352	385	423	301	284	180	234	262	159	1984	2272	2307	2553	1585	1894	2190	1778	2834	3994	3652	2398
lcl|NZ_CP007637.1_cds_WP_021493219.1_561	15	34	31	27	211	249	164	121	44	45	33	48	26	43	49	48	44	45	34	33	43	67	68	51	250	319	309	307	258	282	351	290	281	436	401	258
lcl|NZ_CP007637.1_cds_WP_010213513.1_562	50	56	91	92	950	1100	747	443	188	208	204	215	147	187	199	155	193	186	130	131	81	69	112	59	1183	1414	1431	1654	1046	1266	1527	1243	1432	1933	1905	1186
lcl|NZ_CP007637.1_cds_WP_010213512.1_563	70	111	121	106	143	170	171	92	150	140	140	131	140	184	175	133	165	202	117	122	97	114	93	91	206	308	314	234	154	188	235	193	273	382	401	212
lcl|NZ_CP007637.1_cds_WP_010213511.1_564	25	33	43	47	83	80	42	35	56	65	63	74	59	76	76	81	87	83	82	57	99	135	107	90	61	62	82	75	94	89	116	86	111	143	124	85
lcl|NZ_CP007637.1_cds_WP_010213510.1_565	94	152	223	206	370	407	259	171	375	311	296	300	340	453	436	379	592	523	400	332	583	921	855	581	365	441	424	536	553	570	646	568	529	741	802	502
lcl|NZ_CP007637.1_cds_WP_032882984.1_566	40	55	68	78	83	145	77	54	115	76	98	96	109	155	136	144	183	203	124	126	146	148	154	103	124	160	175	187	163	193	185	168	175	277	264	186
lcl|NZ_CP007637.1_cds_WP_010213506.1_567	17	32	47	27	45	58	34	24	51	42	30	40	43	65	78	56	78	99	63	56	36	64	69	50	69	78	84	82	78	103	87	68	106	122	116	90
lcl|NZ_CP007637.1_cds_WP_010213504.1_568	20	32	49	46	59	82	65	39	66	55	63	51	58	85	83	66	104	101	59	68	35	47	43	39	66	85	87	115	89	88	119	113	134	171	171	97
lcl|NZ_CP007637.1_cds_WP_010213502.1_569	64	91	135	125	119	160	101	64	125	136	97	136	143	142	170	134	201	199	149	157	65	108	112	76	119	185	184	196	158	177	221	168	245	314	315	183
lcl|NZ_CP007637.1_cds_WP_029529254.1_570	109	184	242	225	159	163	129	74	158	133	148	167	187	199	223	193	222	185	132	125	148	187	223	166	211	263	267	310	153	155	177	177	239	308	300	223
lcl|NZ_CP007637.1_cds_WP_003217330.1_571	24	41	58	53	79	91	46	42	61	74	67	62	83	89	93	106	125	118	81	80	68	98	88	80	92	111	103	123	130	128	148	129	93	148	163	122
lcl|NZ_CP007637.1_cds_WP_010213499.1_572	250	447	572	563	747	900	594	422	710	703	664	725	711	958	987	810	981	992	725	691	409	619	609	481	925	1104	1133	1102	840	985	1195	991	1318	1757	1721	1068
lcl|NZ_CP007637.1_cds_WP_010213497.1_573	138	259	295	277	116	166	109	74	150	177	135	149	166	200	211	157	209	247	164	168	127	166	170	159	170	169	202	226	191	239	247	219	264	390	317	239
lcl|NZ_CP007637.1_cds_WP_010213495.1_574	103	143	204	152	115	124	85	75	100	102	90	127	84	144	134	124	173	192	161	128	77	96	95	89	129	157	167	166	134	179	247	189	194	339	281	227
lcl|NZ_CP007637.1_cds_WP_002555375.1_575	20	33	30	45	47	33	17	18	34	27	25	28	37	31	63	51	52	63	47	47	30	38	49	48	40	64	53	62	58	68	69	61	64	115	100	52
lcl|NZ_CP007637.1_cds_WP_010213494.1_576	56	66	96	98	103	132	86	46	106	111	109	127	111	136	145	142	171	200	127	135	91	136	134	85	121	151	158	178	146	202	218	179	154	267	273	179
lcl|NZ_CP007637.1_cds_WP_010213492.1_577	119	170	240	236	287	277	189	143	299	260	270	311	225	298	341	283	326	330	234	260	187	286	249	204	255	320	284	315	296	308	369	311	358	486	522	356
lcl|NZ_CP007637.1_cds_WP_010213491.1_578	19	46	62	50	52	79	37	36	60	65	59	73	93	109	105	94	91	129	107	97	52	79	66	64	68	84	104	136	117	147	146	129	105	188	163	134
lcl|NZ_CP007637.1_cds_WP_010213490.1_579	568	991	1188	1113	782	1035	662	335	777	731	630	556	860	1047	1162	969	1875	1933	1212	1204	811	1061	1069	860	956	1249	1089	1210	1822	2128	2533	1839	2153	2917	2880	1816
lcl|NZ_CP007637.1_cds_WP_010213489.1_580	238	363	491	450	442	482	387	183	422	408	356	322	353	442	489	446	823	927	553	542	246	356	293	296	422	542	570	521	821	1081	1139	944	888	1328	1310	816
lcl|NZ_CP007637.1_cds_WP_010213488.1_581	78	112	135	124	264	333	224	146	265	270	247	258	236	307	337	290	463	534	317	343	203	251	189	240	301	385	357	372	490	617	729	625	535	764	759	479
lcl|NZ_CP007637.1_cds_WP_010213487.1_582	43	40	93	77	60	81	55	41	72	62	57	98	65	95	107	71	83	128	89	74	72	86	95	71	65	81	103	104	78	85	119	87	83	121	131	89
lcl|NZ_CP007637.1_cds_WP_010213486.1_583	997	1617	2004	2079	2415	2815	2020	1365	2115	2256	2291	2504	2176	2902	3062	2555	2863	3127	2332	2071	1438	1829	1811	1700	2609	3075	3508	3535	2468	2886	3366	2888	3802	5133	5152	3298
lcl|NZ_CP007637.1_cds_WP_010213485.1_584	567	932	1190	1144	1769	2151	1408	754	1694	1543	1520	1404	1804	2018	2518	2103	2919	2698	2033	1878	1756	2275	2308	2007	1957	2286	2344	2750	3100	3277	3712	2974	3014	4287	4367	2501
lcl|NZ_CP007637.1_cds_WP_010213483.1_585	146	218	292	255	473	533	325	167	388	353	348	312	364	432	442	374	608	595	387	377	844	989	1074	587	406	498	487	537	618	645	721	607	673	927	978	614
lcl|NZ_CP007637.1_cds_WP_010213482.1_586	13	21	28	30	21	27	25	15	29	29	32	20	48	56	62	51	71	72	41	43	25	41	37	28	55	73	55	55	60	63	78	79	80	95	73	74
lcl|NZ_CP007637.1_cds_WP_010213480.1_587	443	632	889	851	408	515	336	198	447	348	355	373	516	532	599	536	685	698	480	468	323	452	472	408	545	619	687	739	603	698	715	612	735	1116	1073	654
lcl|NZ_CP007637.1_cds_WP_010213479.1_588	20	43	70	64	57	71	47	38	66	57	39	74	45	54	68	49	62	69	51	46	64	89	101	38	51	33	57	74	57	65	50	80	53	75	64	53
lcl|NZ_CP007637.1_cds_WP_010213478.1_589	511	888	1151	1130	1419	1699	1092	730	1253	1172	1203	1236	1392	1773	1843	1527	2304	2302	1620	1549	1158	1606	1597	1265	1715	2057	2118	2284	1957	2294	2604	2226	2743	3747	3695	2372
lcl|NZ_CP007637.1_cds_WP_010213476.1_590	105	219	239	241	200	225	166	66	193	176	200	204	221	215	235	232	248	226	165	141	161	207	224	206	203	328	301	270	198	207	265	234	275	327	375	241
lcl|NZ_CP007637.1_cds_WP_032883097.1_591	87	117	182	199	167	214	128	96	212	179	149	213	214	277	258	249	307	280	186	172	317	371	444	272	239	245	277	325	257	251	272	241	318	430	437	267
lcl|NZ_CP007637.1_cds_WP_010213473.1_592	10	19	25	15	44	26	26	6	33	18	16	25	27	51	41	32	59	52	37	37	34	33	37	31	38	48	50	45	55	59	68	58	55	65	81	48
lcl|NZ_CP007637.1_cds_WP_010213471.1_593	47	61	106	93	95	124	99	50	110	105	97	104	103	114	134	114	129	170	128	102	106	116	116	80	110	145	139	158	161	180	192	174	209	232	243	162
lcl|NZ_CP007637.1_cds_WP_010213468.1_594	474	682	841	836	348	420	287	168	341	294	341	296	329	387	440	359	387	428	311	293	351	455	494	327	344	445	480	481	353	375	426	373	496	746	683	448
lcl|NZ_CP007637.1_cds_WP_010213466.1_595	322	558	679	643	392	451	331	191	425	412	373	392	361	422	505	420	421	459	326	309	244	320	298	273	365	456	461	468	363	471	490	357	590	770	707	447
lcl|NZ_CP007637.1_cds_WP_010213465.1_596	1396	2219	2598	2765	1871	2036	1431	1078	1735	1764	1690	1894	1866	2601	2365	2092	1812	1868	1435	1231	1299	1738	1758	1405	2403	2729	3109	3062	1220	1390	1573	1529	2255	2945	2979	2036
lcl|NZ_CP007637.1_cds_WP_021493206.1_597	3039	5070	5897	6116	3294	4089	2897	1734	3189	3149	3250	3420	3319	4418	4741	4013	3496	3647	2810	2483	2017	2660	2780	2261	4726	5674	5963	5982	2291	2638	3126	2756	4417	6046	5924	3855
lcl|NZ_CP007637.1_cds_WP_010213457.1_598	1352	2242	2610	2439	1130	1386	932	662	1212	1261	1243	1401	1240	1527	1619	1453	1046	998	817	792	723	1043	1077	966	1375	1513	1643	1777	621	757	790	792	1238	1535	1658	1054
lcl|NZ_CP007637.1_cds_WP_010213455.1_599	129	223	282	268	200	251	143	110	226	216	207	189	244	349	299	268	301	287	193	168	271	387	402	268	298	360	356	381	204	197	222	203	313	443	417	255
lcl|NZ_CP007637.1_cds_WP_010213453.1_600	9141	15532	19051	19366	10136	11541	8824	5376	10121	10021	10514	10705	10689	13421	15575	12611	11590	11959	9069	7815	9782	12319	13298	11021	13562	15774	16221	17035	8553	9140	10698	9782	13537	17757	18866	11238
lcl|NZ_CP007637.1_cds_WP_010213452.1_601	142	264	290	280	294	407	268	160	340	314	298	273	394	521	580	518	503	545	347	327	392	458	479	314	529	672	634	683	354	389	427	421	729	972	963	612
lcl|NZ_CP007637.1_cds_WP_010213451.1_602	319	543	684	630	629	992	540	329	796	729	744	619	1021	1252	1353	1154	1299	1270	932	878	353	532	567	529	1351	1635	1664	1839	882	1072	1234	1110	1733	2350	2357	1491
lcl|NZ_CP007637.1_cds_WP_010213450.1_603	141	198	257	238	284	365	226	163	298	244	284	261	368	574	482	441	409	474	328	353	291	397	352	258	525	592	614	573	304	387	455	404	619	839	707	495
lcl|NZ_CP007637.1_cds_WP_010213449.1_604	355	560	746	698	911	1158	702	467	881	806	827	911	1058	1402	1403	1231	1423	1374	1055	893	837	1109	1218	1005	1444	1788	1811	2013	980	1052	1303	1261	1721	2305	2248	1471
lcl|NZ_CP007637.1_cds_WP_010213448.1_605	889	1517	1921	1880	2364	3146	1968	1252	2292	2227	2265	2126	2676	3509	3737	3292	3699	3536	2817	2468	1320	1860	1846	1727	4133	5135	5187	5553	2640	3073	3625	3389	4877	6481	6411	4033
lcl|NZ_CP007637.1_cds_WP_010213447.1_606	674	1076	1268	1237	1534	2090	1397	807	1516	1487	1522	1407	1890	2503	2740	2329	2528	2611	1930	1732	861	1038	1025	1005	2852	3605	3569	3725	1773	2298	2562	2261	3262	4455	4300	2650
lcl|NZ_CP007637.1_cds_WP_038452646.1_607	429	716	952	821	1145	1471	994	593	1055	1075	1207	1097	1392	1940	1961	1775	1826	1847	1336	1267	722	1033	1015	895	1928	2428	2384	2500	1257	1626	1932	1684	2111	2744	2887	1676
lcl|NZ_CP007637.1_cds_WP_010213445.1_608	626	1046	1327	1119	1507	1923	1167	783	1466	1516	1531	1479	1960	2555	2688	2392	2305	2283	1664	1625	1706	2336	2561	1981	2593	3110	2954	3398	1588	2021	2235	2083	2557	3453	3720	2069
lcl|NZ_CP007637.1_cds_WP_010213444.1_609	745	1383	1760	1741	1429	1616	1245	685	1508	1416	1443	1433	1474	1773	1972	1674	1571	1686	1299	1033	965	1392	1386	1202	1894	2364	2236	2486	1390	1473	1829	1594	2036	2647	2808	1803
lcl|NZ_CP007637.1_cds_WP_010213443.1_610	508	816	960	911	818	1042	643	469	846	870	829	941	1063	1425	1257	1134	1161	1247	939	930	483	684	626	635	1098	1297	1402	1508	788	1061	1170	1066	1177	1689	1661	1166
lcl|NZ_CP007637.1_cds_WP_010213441.1_611	1985	3094	3729	3837	4048	5024	3660	2389	3717	3768	3807	4158	4296	5679	6151	5231	4481	4866	3456	3471	2364	3135	3367	2568	6162	7063	7448	7588	3403	4040	4854	4162	5973	8150	7967	4781
lcl|NZ_CP007637.1_cds_WP_029529253.1_612	4240	5881	6371	4925	5152	5296	3407	1951	3612	4815	4071	4478	4940	6352	4729	4240	3470	4291	2847	3218	6581	7847	8244	3676	6267	5799	6778	7629	2656	3410	3636	2140	5861	9388	8307	6490
lcl|NZ_CP007637.1_cds_WP_010213436.1_613	441	725	864	834	238	336	220	140	272	255	226	271	228	302	303	266	256	275	215	213	193	245	238	193	254	283	314	336	212	230	266	226	319	429	446	285
lcl|NZ_CP007637.1_cds_WP_010213435.1_614	1320	2140	2529	2347	532	738	450	245	664	640	630	505	714	866	937	805	831	931	585	583	675	847	846	696	776	903	928	936	621	737	793	623	881	1308	1181	747
lcl|NZ_CP007637.1_cds_WP_038452649.1_615	183	241	325	327	271	350	208	128	284	217	204	237	357	351	393	368	387	425	324	300	290	399	356	246	365	410	388	480	351	374	392	350	447	629	658	428
lcl|NZ_CP007637.1_cds_WP_010213433.1_616	438	808	973	887	980	1261	785	457	1016	947	937	861	1013	1163	1286	1098	1768	1601	1278	1095	996	1390	1426	1211	1114	1297	1297	1603	1654	1742	2012	1804	1837	2355	2594	1722
lcl|NZ_CP007637.1_cds_WP_010213432.1_617	691	1087	1298	1260	153	164	114	63	174	154	151	134	132	176	186	162	186	181	142	115	119	138	162	113	132	173	168	190	174	211	192	180	187	241	273	174
lcl|NZ_CP007637.1_cds_WP_010213430.1_618	2733	4753	5713	5316	310	413	324	188	390	365	307	418	340	411	469	390	407	422	300	276	276	383	362	305	316	401	395	481	392	495	513	374	426	697	621	423
lcl|NZ_CP007637.1_cds_WP_010213428.1_619	17	33	33	31	41	50	24	20	58	41	55	34	49	78	70	63	67	81	49	36	38	59	50	37	44	70	49	49	52	81	74	58	40	69	68	65
lcl|NZ_CP007637.1_cds_WP_010213427.1_620	70	122	134	121	6	6	5	0	6	4	7	5	4	9	6	12	5	7	8	5	12	8	9	4	16	13	5	6	10	4	7	8	9	7	10	11
lcl|NZ_CP007637.1_cds_WP_010213426.1_621	132	238	262	242	187	261	165	91	198	187	169	196	185	207	226	216	215	253	176	141	179	220	241	150	225	248	302	286	213	255	303	236	263	368	325	257
lcl|NZ_CP007637.1_cds_WP_010213422.1_623	113	233	255	228	260	419	274	148	323	289	266	285	311	339	421	316	458	468	363	278	240	344	384	308	334	370	355	425	516	511	575	525	520	714	695	449
lcl|NZ_CP007637.1_cds_WP_010213420.1_624	16	30	48	45	53	63	56	38	52	39	55	64	43	66	60	53	85	81	53	51	37	38	36	37	49	62	70	75	75	93	91	78	95	123	142	91
lcl|NZ_CP007637.1_cds_WP_010213419.1_625	60	79	114	91	140	164	101	65	122	119	118	138	141	175	205	148	205	192	151	127	82	123	147	114	152	165	167	210	176	181	222	199	215	262	286	185
lcl|NZ_CP007637.1_cds_WP_010213418.1_626	39	100	107	108	167	191	104	74	133	107	142	151	139	186	190	179	193	218	124	116	136	175	195	131	200	209	212	253	153	171	195	179	247	301	298	192
lcl|NZ_CP007637.1_cds_WP_010213416.1_627	219	390	416	393	546	709	416	267	579	529	554	491	524	620	771	604	791	771	525	528	348	435	403	395	581	758	719	804	727	854	963	765	906	1268	1251	746
lcl|NZ_CP007637.1_cds_WP_010213414.1_628	152	194	248	273	203	237	160	96	248	212	190	234	202	261	267	241	226	255	173	173	225	295	306	221	288	290	354	363	193	235	235	234	275	344	378	263
lcl|NZ_CP007637.1_cds_WP_010213412.1_629	117	160	198	204	212	275	171	111	244	221	203	231	200	232	234	222	256	290	171	192	365	530	552	297	250	255	314	330	211	249	234	247	293	395	381	242
lcl|NZ_CP007637.1_cds_WP_010213411.1_630	287	384	488	505	937	1006	812	436	811	809	810	806	682	887	1007	817	1103	1319	875	857	571	746	696	558	842	993	1026	943	1135	1371	1578	1243	1454	2074	2017	1180
lcl|NZ_CP007637.1_cds_WP_010213410.1_631	29	36	44	57	82	106	79	36	73	69	56	80	78	98	103	84	137	172	106	129	65	83	89	63	113	108	127	107	149	161	188	146	142	265	254	159
lcl|NZ_CP007637.1_cds_WP_010213409.1_632	112	152	184	179	425	478	332	182	412	418	369	398	393	521	529	391	663	812	581	530	286	348	332	326	453	501	566	579	820	949	1060	794	825	1103	1180	760
lcl|NZ_CP007637.1_cds_WP_010213408.1_633	100	114	146	163	180	177	116	72	156	116	118	134	102	157	156	130	403	458	303	290	183	229	244	183	118	102	150	138	271	337	352	266	371	552	516	345
lcl|NZ_CP007637.1_cds_WP_010213407.1_634	171	247	302	314	350	420	271	177	336	316	302	350	241	345	372	286	287	280	229	202	397	465	551	335	302	330	398	348	309	260	289	310	323	437	482	302
lcl|NZ_CP007637.1_cds_WP_010213406.1_635	1154	1934	2216	2074	3830	4838	3170	1655	4117	3696	3151	2752	2478	2921	3245	2613	4119	4365	2763	2498	4962	6516	6604	5061	2843	3293	3200	3539	11719	12280	12008	8146	3384	4851	4690	2837
lcl|NZ_CP007637.1_cds_WP_010213404.1_636	1984	3152	3873	4031	7763	8801	5939	3438	7584	6400	5618	5411	4035	4730	4999	3989	6596	6998	4714	4103	13370	17326	18077	11528	4150	4666	4786	5141	20701	19838	20232	15683	5219	7209	7290	4405
lcl|NZ_CP007637.1_cds_WP_010213403.1_637	189	306	404	417	405	448	305	206	388	393	372	401	371	470	471	370	432	524	358	306	741	955	1053	602	399	459	516	485	481	529	596	521	467	740	728	492
lcl|NZ_CP007637.1_cds_WP_010213402.1_638	58	131	114	150	165	220	117	88	170	162	173	161	206	238	202	159	234	249	185	156	182	233	265	202	207	254	226	231	234	240	277	222	274	333	347	238
lcl|NZ_CP007637.1_cds_WP_010213401.1_639	349	535	673	660	737	874	562	399	734	703	669	654	750	1030	1085	826	1119	1211	881	781	626	783	811	684	898	1106	1067	1116	982	1143	1347	1084	1303	1770	1835	1131
lcl|NZ_CP007637.1_cds_WP_010213400.1_640	577	968	1172	1055	639	841	564	336	655	595	556	521	651	793	854	656	1116	1047	800	757	637	760	825	642	632	792	750	839	1106	1193	1452	1206	1417	1999	1967	1143
lcl|NZ_CP007637.1_cds_WP_010213399.1_641	43	62	94	104	76	96	74	57	74	71	72	83	83	119	121	92	205	197	127	113	68	96	66	81	99	152	136	154	155	222	251	170	235	295	266	162
lcl|NZ_CP007637.1_cds_WP_010213398.1_642	65	102	144	129	205	200	169	89	191	166	157	175	189	252	264	237	389	393	315	252	202	257	266	233	224	265	271	257	378	456	556	419	390	607	597	409
lcl|NZ_CP007637.1_cds_WP_031291041.1_643	10	30	32	33	50	65	37	21	57	45	35	40	66	61	87	59	97	129	77	76	59	101	85	58	64	71	80	85	101	133	112	118	91	165	153	99
lcl|NZ_CP007637.1_cds_WP_010213396.1_644	187	290	352	322	71	93	61	33	85	93	85	75	75	99	94	92	105	108	107	84	90	98	140	119	76	77	92	115	109	114	131	125	136	155	162	91
lcl|NZ_CP007637.1_cds_WP_010213395.1_645	6477	9441	12298	13779	2148	2336	1299	1080	2191	2052	1813	2253	1520	2062	1836	1606	1318	1398	1005	928	5484	6924	7957	4379	1227	1178	1492	1560	1022	984	954	1045	1408	1768	1831	1194
lcl|NZ_CP007637.1_cds_WP_010213394.1_646	114	205	278	210	212	231	145	78	213	200	196	160	203	273	331	226	366	338	242	223	153	245	214	210	243	294	305	328	311	344	374	317	350	527	505	315
lcl|NZ_CP007637.1_cds_WP_021492554.1_647	34	43	60	68	54	61	38	25	55	34	59	53	60	83	85	67	88	86	64	48	32	55	55	40	75	82	71	85	78	76	112	66	74	126	111	76
lcl|NZ_CP007637.1_cds_WP_010213390.1_648	570	816	998	1027	1817	2201	1468	895	1688	1640	1576	1775	1636	2010	2363	1917	2374	2521	1782	1655	1107	1655	1627	1466	2216	2620	2785	2771	2227	2491	2680	2450	2831	4003	3897	2429
lcl|NZ_CP007637.1_cds_WP_010213389.1_649	221	309	380	402	1650	1852	1238	733	1469	1454	1173	1274	1473	1786	1812	1498	2702	3011	1954	1974	957	1292	1202	1077	1508	1744	1733	1935	2551	3130	3564	2900	3566	5058	4818	3207
lcl|NZ_CP007637.1_cds_WP_010213387.1_650	145	197	274	256	294	411	256	168	336	363	315	304	414	557	583	489	404	461	322	305	428	607	609	406	446	535	572	541	395	496	503	431	458	652	564	416
lcl|NZ_CP007637.1_cds_WP_010213385.1_651	26	40	67	70	60	81	45	22	77	49	58	57	66	59	80	57	58	59	57	57	59	93	85	60	65	79	83	101	70	56	86	55	61	103	103	77
lcl|NZ_CP007637.1_cds_WP_029529252.1_652	95	193	236	207	236	282	170	125	277	271	251	230	324	390	460	405	567	577	388	347	253	292	340	279	356	397	425	527	501	533	577	504	579	886	785	531
lcl|NZ_CP007637.1_cds_WP_029529251.1_653	15	16	30	28	21	24	36	12	22	20	13	44	14	24	27	28	20	27	29	28	15	31	27	15	31	21	26	45	29	26	51	15	12	46	32	27
lcl|NZ_CP007637.1_cds_WP_010213379.1_654	15	10	28	22	13	20	9	16	20	20	5	34	13	18	13	12	18	21	22	12	10	22	27	10	28	13	19	26	13	19	23	5	12	30	14	26
lcl|NZ_CP007637.1_cds_WP_010213376.1_655	44	55	108	105	61	97	70	39	84	68	55	106	81	109	103	73	78	105	102	69	56	86	95	63	77	86	120	106	70	85	103	77	75	137	122	83
lcl|NZ_CP007637.1_cds_WP_010213375.1_656	71	114	162	157	124	184	114	70	144	141	155	132	151	202	210	209	188	204	119	122	117	192	155	153	174	225	246	265	126	149	160	147	216	285	276	170
lcl|NZ_CP007637.1_cds_WP_010213373.1_657	14	19	41	34	19	28	16	8	32	16	22	28	20	29	25	20	24	22	18	23	17	19	24	17	19	22	34	21	14	27	31	31	22	28	28	19
lcl|NZ_CP007637.1_cds_WP_038452660.1_658	20	31	60	51	24	43	30	18	26	33	25	33	27	44	57	41	30	48	32	31	25	38	44	30	38	31	74	48	39	32	34	27	41	66	53	35
lcl|NZ_CP007637.1_cds_WP_010213368.1_659	9	27	30	29	12	16	15	9	9	9	10	12	12	19	14	12	21	16	18	13	25	25	22	11	6	16	19	23	16	15	15	12	17	25	38	11
lcl|NZ_CP007637.1_cds_660	13	21	23	19	12	20	10	13	26	15	19	24	24	17	24	23	19	20	15	21	12	23	14	13	26	25	12	22	19	31	43	29	22	32	22	21
lcl|NZ_CP007637.1_cds_WP_010213366.1_661	52	76	76	78	121	203	88	74	159	133	130	126	161	167	172	147	259	233	171	157	123	169	199	144	139	179	190	203	259	272	316	297	241	308	327	247
lcl|NZ_CP007637.1_cds_WP_010213364.1_662	89	134	139	158	289	338	222	133	270	273	250	307	203	303	295	235	288	346	239	234	177	254	230	205	236	283	276	314	334	401	441	359	358	531	478	373
lcl|NZ_CP007637.1_cds_WP_010213363.1_663	142	195	224	218	300	382	253	149	295	332	325	291	358	530	522	410	519	561	392	331	333	436	442	350	530	675	622	518	476	529	589	490	714	1015	848	500
lcl|NZ_CP007637.1_cds_WP_010213361.1_664	143	278	315	283	519	611	394	263	457	418	456	394	614	699	809	657	1060	1071	738	717	681	942	946	746	690	760	752	909	1035	1243	1285	1107	1137	1581	1554	978
lcl|NZ_CP007637.1_cds_WP_010213360.1_665	87	151	188	206	214	247	177	97	199	198	199	193	169	215	199	179	270	250	173	180	423	567	544	346	169	186	228	233	237	255	289	265	307	395	428	315
lcl|NZ_CP007637.1_cds_WP_021491950.1_666	96	155	188	179	127	145	81	53	130	107	96	112	122	166	200	157	242	262	162	161	127	158	166	120	130	177	183	182	203	271	268	237	253	382	317	252
lcl|NZ_CP007637.1_cds_WP_010213357.1_667	78	139	176	162	169	212	129	65	176	154	160	143	212	265	293	233	343	336	250	225	181	230	269	215	185	285	277	286	378	447	458	371	343	524	522	323
lcl|NZ_CP007637.1_cds_WP_010213356.1_668	260	349	495	545	446	490	325	204	359	379	344	437	405	453	547	476	501	552	376	395	606	743	805	510	387	462	637	547	457	488	546	490	558	806	785	535
lcl|NZ_CP007637.1_cds_WP_010213355.1_669	24	33	37	52	37	48	25	22	36	32	41	31	41	43	50	44	43	39	17	32	31	39	36	27	31	38	36	40	27	36	34	49	48	61	35	46
lcl|NZ_CP007637.1_cds_WP_010213353.1_670	205	374	478	407	225	272	178	139	251	233	242	246	351	389	414	418	312	218	222	177	148	267	271	263	429	446	408	608	192	174	209	220	282	448	426	274
lcl|NZ_CP007637.1_cds_WP_050544798.1_671	110	180	267	259	224	264	207	148	242	256	218	274	230	269	295	258	243	252	206	187	229	288	318	235	226	306	287	320	234	264	246	232	283	387	393	262
lcl|NZ_CP007637.1_cds_WP_010213349.1_672	44	77	72	81	54	76	59	47	74	81	68	91	85	110	99	86	73	75	82	71	46	74	62	68	95	102	107	128	70	82	104	82	88	130	142	81
lcl|NZ_CP007637.1_cds_WP_010213348.1_673	26	38	65	50	37	46	26	23	47	27	47	61	40	64	59	38	46	60	38	34	69	81	102	42	51	52	62	59	43	52	59	52	57	75	81	64
lcl|NZ_CP007637.1_cds_WP_021491945.1_674	38	59	96	93	49	94	56	38	100	70	64	87	75	111	103	99	87	115	73	68	104	117	116	89	98	122	125	132	74	114	107	98	122	149	146	107
lcl|NZ_CP007637.1_cds_WP_029529249.1_675	45	68	83	64	73	111	58	41	87	93	99	76	85	121	110	107	109	104	76	61	100	167	177	119	81	115	119	153	96	116	133	108	130	171	165	132
lcl|NZ_CP007637.1_cds_WP_010213345.1_676	35	53	68	88	81	97	48	48	92	86	74	74	63	92	88	81	81	100	83	67	86	126	133	91	71	69	108	117	89	88	104	74	105	133	147	89
lcl|NZ_CP007637.1_cds_WP_010213344.1_677	8	5	7	12	8	6	15	7	11	7	8	8	10	15	13	12	12	8	10	6	9	8	9	12	6	13	12	14	10	16	14	11	21	17	23	17
lcl|NZ_CP007637.1_cds_WP_029529248.1_678	6	10	11	17	9	15	14	8	17	12	11	16	20	9	20	13	16	19	19	12	13	26	18	13	16	15	21	31	23	26	16	22	17	30	25	18
lcl|NZ_CP007637.1_cds_WP_010213342.1_679	16	33	38	54	32	35	21	17	41	28	21	33	29	39	57	38	36	44	35	40	27	37	48	22	45	32	40	46	48	48	43	31	43	65	43	46
lcl|NZ_CP007637.1_cds_WP_010213341.1_680	18	11	21	15	30	30	27	8	24	28	22	30	25	22	22	19	43	39	33	29	29	29	29	20	30	25	25	36	34	36	35	36	33	68	43	38
lcl|NZ_CP007637.1_cds_WP_010213336.1_682	21	34	42	35	41	50	51	17	49	41	48	53	37	44	43	58	51	48	52	53	59	59	49	37	58	55	48	65	51	78	76	61	55	77	97	56
lcl|NZ_CP007637.1_cds_WP_010213335.1_683	23	60	65	71	80	67	59	43	54	73	46	61	62	86	90	68	69	86	73	63	88	94	121	78	63	72	82	99	64	73	109	86	100	145	123	74
lcl|NZ_CP007637.1_cds_WP_010213333.1_684	4	7	18	12	10	7	12	3	11	10	15	8	8	11	14	15	11	20	13	4	5	8	9	6	18	8	11	15	8	7	9	11	14	18	22	18
lcl|NZ_CP007637.1_cds_WP_010213330.1_686	149	261	344	316	368	458	328	210	403	346	336	424	311	438	480	371	418	462	397	300	374	475	543	383	359	441	439	518	397	475	540	476	472	670	745	498
lcl|NZ_CP007637.1_cds_WP_029529247.1_687	35	62	57	67	98	101	77	54	102	102	96	114	78	84	96	84	91	119	78	56	145	203	239	180	84	66	86	79	102	118	115	92	109	107	147	92
lcl|NZ_CP007637.1_cds_WP_010213328.1_688	1	8	6	9	9	8	7	11	5	7	15	11	7	11	12	18	12	14	11	6	9	13	12	10	16	12	8	17	6	23	9	7	16	22	18	5
lcl|NZ_CP007637.1_cds_WP_010213327.1_689	49	42	58	81	71	70	71	52	81	67	58	77	61	83	117	81	108	110	83	72	99	157	159	121	72	98	94	123	85	97	121	110	102	160	134	109
lcl|NZ_CP007637.1_cds_WP_010213326.1_690	78	133	110	136	184	187	136	118	144	143	138	190	142	193	168	155	182	190	129	127	120	145	144	111	169	167	175	212	181	227	193	184	214	275	298	205
lcl|NZ_CP007637.1_cds_WP_010213325.1_691	94	154	209	241	247	304	208	126	228	214	215	290	245	296	345	298	317	353	270	208	193	230	240	192	294	350	391	397	265	284	393	309	379	507	542	340
lcl|NZ_CP007637.1_cds_WP_038452669.1_694	47	63	73	80	106	85	82	41	85	74	58	83	69	81	102	64	75	104	82	56	89	86	128	83	60	77	106	95	65	82	95	72	93	131	122	104
lcl|NZ_CP007637.1_cds_WP_010213320.1_695	93	158	239	202	95	120	106	61	125	96	86	81	120	141	173	134	170	189	124	135	102	128	158	115	137	133	139	156	163	183	223	163	196	287	288	149
lcl|NZ_CP007637.1_cds_WP_010213318.1_696	24	28	46	39	38	41	23	18	27	33	21	43	41	34	40	32	38	67	34	36	26	32	38	21	36	53	44	48	28	52	59	39	55	80	56	46
lcl|NZ_CP007637.1_cds_WP_010213317.1_697	1512	2567	3216	2956	369	455	309	182	393	389	364	376	569	695	791	651	532	484	399	345	312	476	432	434	539	618	599	681	262	335	352	258	546	725	754	423
lcl|NZ_CP007637.1_cds_WP_003171603.1_698	168	285	365	324	290	342	269	153	269	282	290	266	321	455	513	456	541	578	388	376	161	240	189	221	421	584	483	535	510	585	698	486	577	787	863	529
lcl|NZ_CP007637.1_cds_WP_010213315.1_699	154	307	330	310	406	550	432	219	397	419	475	486	416	551	598	479	695	711	529	424	274	331	308	354	453	652	597	738	629	902	998	910	734	1023	1078	778
lcl|NZ_CP007637.1_cds_WP_010213314.1_700	110	179	270	218	315	342	253	169	292	271	269	280	292	337	363	358	445	359	324	269	329	511	522	359	322	404	383	443	369	371	424	446	427	593	595	422
lcl|NZ_CP007637.1_cds_WP_010213313.1_701	587	895	1173	1047	1155	1421	1000	598	1223	1199	1217	1121	1071	1407	1507	1246	1687	1730	1309	1203	746	963	1024	939	1212	1554	1558	1652	1681	1757	2167	1748	2032	2781	2803	1683
lcl|NZ_CP007637.1_cds_WP_010213311.1_702	56	88	121	119	133	197	121	69	122	132	150	171	159	203	232	170	274	261	190	171	146	191	215	180	164	215	226	269	229	287	318	271	239	379	390	264
lcl|NZ_CP007637.1_cds_WP_010213310.1_703	144	224	281	260	297	363	233	132	296	271	249	276	287	309	353	296	423	435	306	291	201	308	300	239	319	373	380	331	318	461	496	382	467	664	686	421
lcl|NZ_CP007637.1_cds_WP_010213309.1_704	31	56	72	65	46	68	38	26	56	79	56	44	73	73	86	86	101	105	76	55	28	41	49	33	65	87	64	112	71	90	121	117	104	176	137	114
lcl|NZ_CP007637.1_cds_WP_010213308.1_705	26	49	57	64	57	109	45	30	66	68	52	56	69	86	74	86	119	104	86	81	55	90	64	64	68	99	93	142	104	112	151	105	128	203	172	102
lcl|NZ_CP007637.1_cds_WP_010213307.1_706	22	27	62	35	43	54	44	27	40	42	47	41	51	68	64	58	84	76	46	51	41	56	41	41	51	52	52	55	73	50	70	52	69	98	86	79
lcl|NZ_CP007637.1_cds_WP_010213306.1_707	1008	1576	1992	2003	1310	1401	1060	618	1349	1263	1165	1243	1210	1570	1592	1301	1503	1608	1173	1060	1351	1808	1793	1429	1046	1279	1316	1475	1761	1893	2062	1854	1884	2695	2660	1866
lcl|NZ_CP007637.1_cds_WP_016977069.1_708	57	92	126	131	111	122	95	49	103	117	100	131	89	122	129	112	134	166	108	74	45	80	75	65	147	146	138	163	126	142	169	136	156	240	210	162
lcl|NZ_CP007637.1_cds_WP_010213304.1_709	222	357	444	421	282	328	231	164	258	263	314	273	264	399	373	315	316	330	275	228	151	254	225	197	377	430	428	425	251	284	367	299	365	530	535	329
lcl|NZ_CP007637.1_cds_WP_010213303.1_710	1733	2546	3244	3186	1835	2326	1526	960	1875	1776	1690	1749	1927	2382	2564	2233	2078	2240	1590	1507	1688	2152	2141	1772	2206	2517	2708	2670	1681	1751	1982	1695	2640	3480	3541	2030
lcl|NZ_CP007637.1_cds_WP_010213302.1_711	329	557	679	639	401	551	329	201	404	440	432	442	402	552	563	524	554	541	357	369	157	238	198	217	532	693	721	658	366	453	489	412	668	901	860	595
lcl|NZ_CP007637.1_cds_WP_010213300.1_712	1200	1771	2182	2400	1578	1816	1385	849	1475	1405	1319	1505	1390	1733	2005	1811	1564	1733	1189	1188	1091	1290	1389	1197	1968	2191	2231	2423	1332	1474	1715	1485	2141	2900	3029	1802
lcl|NZ_CP007637.1_cds_WP_010213299.1_713	513	1018	1269	1146	640	889	480	370	718	652	672	588	868	1089	1147	1079	1123	973	731	641	591	905	775	743	1152	1269	1281	1522	796	1005	1014	873	1239	1635	1747	1103
lcl|NZ_CP007637.1_cds_WP_010213297.1_714	176	280	289	391	212	263	168	104	209	180	176	170	193	274	309	260	224	283	192	145	112	147	158	137	286	332	368	420	238	229	254	227	359	449	482	271
lcl|NZ_CP007637.1_cds_WP_010213294.1_715	1126	1729	2179	2268	1073	1364	1016	674	1093	1066	1095	1063	1155	1629	1781	1626	1575	1523	1063	1029	640	842	809	793	1733	2001	1943	2213	1018	1241	1453	1310	1881	2570	2500	1531
lcl|NZ_CP007637.1_cds_WP_010213293.1_716	796	1325	1524	1647	741	948	700	416	764	790	774	777	870	1120	1224	1128	969	1060	722	636	471	607	582	537	1224	1402	1546	1467	723	891	1003	829	1413	1839	1792	1141
lcl|NZ_CP007637.1_cds_WP_010213292.1_717	1474	2175	2719	3200	1160	1476	1084	746	1212	1201	1240	1410	1534	1918	2131	1890	1529	1590	1119	1106	977	1201	1220	1029	1877	2114	2350	2442	1101	1318	1475	1300	2000	2755	2586	1632
lcl|NZ_CP007637.1_cds_WP_010213290.1_718	221	324	383	366	239	216	179	127	203	202	195	207	229	337	340	342	269	294	226	199	131	184	187	170	310	376	355	383	192	208	274	230	318	407	417	266
lcl|NZ_CP007637.1_cds_WP_010213289.1_719	2794	4677	5973	5960	2506	3249	2351	1374	2713	2904	2980	2635	2915	3957	4504	3861	3723	3676	2667	2352	2527	3176	3098	2620	3796	4574	4792	4970	2803	3315	3665	3153	4098	5591	5677	3780
lcl|NZ_CP007637.1_cds_WP_010213288.1_720	1681	2876	3668	3708	1810	2224	1368	885	2001	1926	1952	1644	2386	3017	3229	2901	2769	2717	1771	1583	2982	3770	4146	2805	3046	3348	3573	3964	2049	2213	2441	2407	3143	4123	4053	2615
lcl|NZ_CP007637.1_cds_WP_010213287.1_721	679	1253	1477	1502	985	1216	893	508	993	988	1055	968	993	1288	1337	1185	1330	1371	996	802	576	814	852	701	1291	1607	1662	1740	1212	1328	1518	1394	1597	2125	2291	1434
lcl|NZ_CP007637.1_cds_WP_010213286.1_722	95	158	193	211	148	183	127	78	169	137	126	173	168	206	209	175	224	222	145	145	142	241	243	164	195	218	227	215	222	226	258	182	253	366	344	213
lcl|NZ_CP007637.1_cds_WP_010213284.1_723	116	172	245	247	320	384	242	159	321	255	295	292	262	331	346	309	388	425	325	272	311	398	408	330	304	320	350	396	366	419	466	429	467	675	656	428
lcl|NZ_CP007637.1_cds_WP_010213283.1_724	117	152	260	197	242	302	204	150	219	215	236	223	266	360	358	296	338	383	254	240	324	445	459	312	295	336	352	342	260	329	372	376	393	555	526	349
lcl|NZ_CP007637.1_cds_WP_010213282.1_725	57	84	113	105	446	423	318	183	177	185	169	164	188	266	322	226	1562	1696	1146	1103	322	425	429	379	493	588	611	621	1550	1838	2234	1947	1362	2192	2310	1550
lcl|NZ_CP007637.1_cds_WP_038452678.1_726	199	259	330	367	940	1036	732	309	407	378	326	347	378	462	540	470	2828	2848	2008	1993	598	756	760	669	953	1171	1142	1202	2456	2980	3530	3044	3391	5050	4880	2862
lcl|NZ_CP007637.1_cds_WP_010213280.1_727	73	115	123	134	184	200	112	95	152	157	130	149	116	144	171	107	204	208	156	126	164	234	204	156	102	161	178	173	192	194	263	215	253	328	339	233
lcl|NZ_CP007637.1_cds_WP_025856577.1_728	189	269	375	380	404	507	287	199	445	397	402	385	399	563	579	503	667	645	431	469	432	596	607	461	481	574	588	704	623	692	810	684	706	1016	990	662
lcl|NZ_CP007637.1_cds_WP_038452681.1_729	14	15	23	21	25	45	23	22	32	27	18	28	39	49	66	63	45	53	47	37	109	152	189	111	38	51	55	76	49	59	67	55	64	77	88	52
lcl|NZ_CP007637.1_cds_WP_010213275.1_730	388	649	816	730	1405	1721	1092	610	1355	1216	1293	1242	1387	1765	2023	1808	2835	2658	2012	1897	1584	2191	2250	1800	1808	2262	2277	2415	2907	3230	3553	3353	3064	4359	4513	2684
lcl|NZ_CP007637.1_cds_WP_003188401.1_731	10	18	36	21	28	32	15	14	25	25	32	25	30	47	45	36	56	69	48	33	24	29	18	20	38	56	36	58	48	71	73	54	47	80	76	42
lcl|NZ_CP007637.1_cds_WP_010213271.1_732	65	67	96	103	128	138	89	80	120	106	87	140	123	142	159	107	138	168	111	117	110	173	147	121	137	108	134	150	141	138	165	150	139	225	195	157
lcl|NZ_CP007637.1_cds_WP_010213269.1_733	103	177	207	200	308	411	250	122	327	345	330	276	329	425	428	375	623	653	423	408	247	333	345	291	383	508	464	537	617	707	794	653	693	974	953	651
lcl|NZ_CP007637.1_cds_WP_010213267.1_734	781	1192	1531	1447	1116	1524	971	488	1198	1120	1097	1012	1270	1595	1694	1458	2130	2196	1498	1457	877	1209	1196	1064	1450	1874	1980	2053	1875	2108	2433	2086	2530	3585	3563	2144
lcl|NZ_CP007637.1_cds_WP_010213265.1_735	104	138	182	189	179	217	130	95	167	156	155	162	160	216	225	208	229	228	172	149	191	198	243	159	152	187	187	237	178	260	255	220	277	391	367	234
lcl|NZ_CP007637.1_cds_WP_010213263.1_736	40	55	64	56	57	76	53	32	80	72	80	53	98	110	148	81	174	151	107	109	31	55	67	74	92	133	101	156	114	158	172	146	178	262	262	160
lcl|NZ_CP007637.1_cds_WP_010213261.1_737	167	240	333	289	386	491	312	169	405	385	394	353	485	545	591	547	766	666	512	427	342	483	479	436	460	564	522	621	625	734	784	650	814	1121	1036	694
lcl|NZ_CP007637.1_cds_WP_010213258.1_738	20	45	50	42	37	40	20	26	31	36	30	37	35	36	38	37	41	52	35	37	33	42	58	32	32	52	45	54	39	45	54	39	43	83	68	32
lcl|NZ_CP007637.1_cds_WP_010213257.1_739	15	5	18	25	18	22	22	12	13	14	13	23	13	20	16	10	18	31	13	16	21	18	23	15	22	23	34	19	20	24	32	18	15	27	24	21
lcl|NZ_CP007637.1_cds_WP_010213256.1_740	9	9	22	29	14	20	21	8	8	16	14	15	16	23	21	15	24	22	22	18	26	19	23	17	22	18	23	29	14	20	15	19	19	30	31	20
lcl|NZ_CP007637.1_cds_WP_010213254.1_741	8	22	21	39	13	16	8	14	22	9	13	18	13	15	17	8	14	19	14	18	10	13	22	10	10	18	17	20	14	7	12	15	11	28	17	8
lcl|NZ_CP007637.1_cds_WP_010213253.1_742	16	21	40	33	42	32	25	24	44	24	31	42	36	34	45	47	44	49	41	45	20	57	45	27	30	31	42	61	42	45	48	54	41	52	73	60
lcl|NZ_CP007637.1_cds_WP_010213251.1_743	129	220	274	296	350	372	244	149	312	299	316	283	348	385	450	375	562	564	437	317	558	643	694	475	384	414	454	504	575	589	643	568	621	859	842	540
lcl|NZ_CP007637.1_cds_WP_010213250.1_744	6	7	5	13	7	15	13	4	15	21	14	11	14	22	22	17	24	25	33	21	13	17	14	11	19	30	23	23	26	28	26	26	30	49	32	30
lcl|NZ_CP007637.1_cds_WP_010213249.1_745	108	162	185	212	218	318	246	126	243	259	271	267	284	420	409	352	529	579	388	418	160	237	241	209	355	426	459	445	500	724	807	642	565	860	845	620
lcl|NZ_CP007637.1_cds_WP_010213248.1_746	43	64	96	97	107	139	85	48	112	89	115	90	107	139	178	127	226	262	137	126	92	113	133	106	160	189	158	177	216	243	268	214	251	316	335	242
lcl|NZ_CP007637.1_cds_WP_010213246.1_747	17	36	43	34	35	35	22	15	44	28	46	42	45	54	65	40	88	79	57	44	35	51	42	61	45	57	48	93	63	67	79	66	77	105	99	64
lcl|NZ_CP007637.1_cds_WP_010213245.1_748	4334	7849	9889	9210	3304	4142	2720	1594	3811	3681	3586	3113	3967	4581	5357	4303	4847	4563	3176	2833	3973	5162	5430	4177	4473	5167	5063	5877	3974	4246	4511	3650	4932	6380	6453	3992
lcl|NZ_CP007637.1_cds_WP_010213244.1_749	335	560	654	614	930	1231	704	415	1002	1020	950	905	985	1213	1238	1095	1219	1279	880	775	530	778	722	606	1076	1266	1308	1401	1056	1248	1397	1140	1406	1926	1896	1201
lcl|NZ_CP007637.1_cds_WP_010213243.1_750	18	32	41	30	27	42	28	14	23	39	33	26	28	36	34	22	47	31	24	32	33	38	25	20	34	55	54	48	46	34	68	45	61	75	71	38
lcl|NZ_CP007637.1_cds_WP_010213242.1_751	388	591	747	792	488	548	364	236	533	497	495	487	444	541	634	523	497	554	407	291	400	545	630	487	553	604	640	734	434	462	477	495	582	808	844	575
lcl|NZ_CP007637.1_cds_WP_010213240.1_752	32	60	74	70	74	97	41	36	81	75	88	72	77	113	119	99	123	142	99	69	95	98	113	99	86	127	140	121	130	137	143	116	136	200	181	120
lcl|NZ_CP007637.1_cds_WP_010213238.1_753	64	80	116	100	163	163	113	77	142	144	106	150	136	204	173	169	196	212	162	134	117	145	132	137	172	185	209	206	187	231	249	208	209	299	282	207
lcl|NZ_CP007637.1_cds_WP_003171680.1_754	14	24	43	33	40	61	41	21	44	33	52	38	54	60	70	70	89	93	39	52	92	106	127	65	62	88	75	95	109	117	87	56	128	166	177	114
lcl|NZ_CP007637.1_cds_WP_003188437.1_755	13	31	31	31	47	49	18	18	39	34	50	33	50	64	62	56	80	75	51	54	52	66	55	37	62	81	71	84	84	121	76	69	109	149	139	94
lcl|NZ_CP007637.1_cds_WP_010213235.1_756	36	58	77	85	112	125	75	44	90	89	100	108	114	142	173	120	181	209	191	132	90	108	107	98	118	161	167	172	159	231	233	169	216	308	302	215
lcl|NZ_CP007637.1_cds_WP_010213234.1_757	38	53	78	70	83	112	67	55	94	87	67	77	100	133	121	90	137	130	104	82	123	187	169	98	99	116	112	126	104	145	125	146	144	211	179	138
lcl|NZ_CP007637.1_cds_WP_010213233.1_758	59	100	154	130	163	203	144	71	170	133	134	166	169	223	274	188	291	291	204	182	138	178	164	142	228	276	280	333	242	264	324	275	290	389	399	251
lcl|NZ_CP007637.1_cds_WP_021491914.1_759	76	130	136	164	109	141	95	62	138	103	89	107	115	147	140	131	156	164	116	114	111	115	114	82	149	169	171	172	103	153	183	117	173	249	272	155
lcl|NZ_CP007637.1_cds_WP_010213231.1_760	120	190	295	255	248	308	192	129	268	255	239	239	380	434	433	374	472	424	298	283	449	606	716	448	410	457	436	604	328	388	415	397	457	604	647	441
lcl|NZ_CP007637.1_cds_WP_010213230.1_761	56	114	110	158	363	357	338	197	316	299	333	427	231	271	294	192	400	407	354	336	420	500	567	454	239	261	315	316	489	549	613	536	400	536	638	437
lcl|NZ_CP007637.1_cds_WP_010213228.1_762	133	243	291	278	390	482	326	183	453	391	383	342	376	476	519	451	700	659	418	396	410	524	563	425	446	558	525	616	689	773	913	748	662	947	998	625
lcl|NZ_CP007637.1_cds_WP_010213227.1_763	189	311	414	386	693	850	565	307	718	724	659	609	738	919	1082	813	1257	1251	950	873	689	846	904	731	929	1125	1059	1120	1193	1324	1546	1385	1493	2006	1930	1296
lcl|NZ_CP007637.1_cds_WP_010213226.1_764	196	408	476	455	436	556	358	211	428	404	403	492	349	414	475	420	474	517	338	308	164	255	212	223	397	486	460	499	501	575	641	521	525	678	725	526
lcl|NZ_CP007637.1_cds_WP_010213224.1_765	256	389	483	478	394	524	331	225	507	458	481	387	533	669	714	577	728	733	488	418	372	484	511	432	573	655	662	726	614	717	798	657	732	1135	1072	640
lcl|NZ_CP007637.1_cds_WP_010213222.1_766	135	210	277	272	520	594	381	266	544	468	462	492	585	722	875	706	741	794	543	523	596	733	819	590	670	848	819	921	649	679	824	755	846	1191	1147	711
lcl|NZ_CP007637.1_cds_WP_010213219.1_767	30	32	39	47	79	74	47	28	48	71	56	57	46	70	92	80	70	92	76	68	37	89	77	71	68	82	83	93	79	69	92	83	79	114	99	93
lcl|NZ_CP007637.1_cds_WP_010213218.1_768	150	205	292	275	296	369	248	142	319	329	319	242	270	378	432	326	500	496	358	300	368	482	486	351	321	382	432	395	400	427	504	454	543	733	751	470
lcl|NZ_CP007637.1_cds_WP_010213216.1_769	260	505	661	493	489	716	406	223	536	560	537	443	622	749	866	673	1001	925	722	617	419	604	565	565	560	710	674	854	879	1085	1192	1024	1114	1497	1467	937
lcl|NZ_CP007637.1_cds_WP_010213215.1_770	125	176	264	255	254	389	228	164	316	306	294	317	312	386	423	364	767	728	454	476	257	352	370	238	367	448	465	506	596	696	752	596	689	936	933	590
lcl|NZ_CP007637.1_cds_WP_010213213.1_771	40	91	98	91	112	147	88	72	137	112	126	85	146	162	181	161	321	322	201	200	121	146	160	122	156	174	199	219	265	235	286	275	279	396	368	245
lcl|NZ_CP007637.1_cds_WP_010213212.1_772	69	121	197	155	165	225	116	68	162	161	176	159	195	238	246	226	408	406	281	293	137	237	250	252	228	247	223	349	295	390	382	336	348	532	470	321
lcl|NZ_CP007637.1_cds_WP_010213210.1_773	35	38	83	90	57	111	38	41	75	75	46	72	90	102	87	82	72	104	85	67	66	87	98	76	65	90	100	114	82	87	103	96	83	130	113	90
lcl|NZ_CP007637.1_cds_WP_029529245.1_774	43	75	101	111	64	106	68	52	83	75	64	111	77	103	99	90	117	119	83	80	59	84	95	65	90	100	141	119	111	117	117	90	116	148	154	113
lcl|NZ_CP007637.1_cds_WP_038452691.1_775	110	210	285	270	220	251	196	118	206	203	197	253	194	278	318	238	272	306	207	199	221	310	309	205	245	294	301	370	267	259	340	295	285	445	383	267
lcl|NZ_CP007637.1_cds_WP_010213205.1_776	17	29	38	33	24	27	13	12	22	15	11	25	20	26	26	14	21	20	16	14	16	20	14	12	18	29	23	28	24	18	36	14	13	33	36	15
lcl|NZ_CP007637.1_cds_WP_010213204.1_777	36	67	106	84	39	65	44	19	51	45	40	44	43	55	65	40	53	67	29	36	90	97	136	46	53	48	65	53	54	52	41	28	52	77	69	47
lcl|NZ_CP007637.1_cds_WP_010213203.1_778	578	950	1196	1120	560	707	446	280	595	573	508	500	616	782	941	795	962	935	665	638	570	755	771	577	830	1059	1077	1168	796	861	949	769	1134	1552	1557	988
lcl|NZ_CP007637.1_cds_WP_010213202.1_779	82	126	153	156	59	71	60	34	59	56	62	79	52	74	85	64	74	72	59	56	46	50	62	36	66	70	67	78	76	79	97	82	67	137	112	82
lcl|NZ_CP007637.1_cds_WP_010213201.1_780	45	82	112	99	89	100	65	41	91	87	84	80	72	123	90	101	101	112	85	75	148	186	198	139	118	112	148	127	91	94	107	96	143	173	171	121
lcl|NZ_CP007637.1_cds_WP_010213199.1_781	40	53	78	76	50	63	52	31	73	81	54	60	73	63	97	87	90	114	83	72	66	81	86	72	72	87	86	94	75	97	94	81	89	137	112	80
lcl|NZ_CP007637.1_cds_WP_010213197.1_782	27	33	52	62	46	50	41	29	44	50	33	57	36	51	39	29	37	43	50	39	47	69	81	50	31	36	57	47	57	41	59	66	39	77	80	60
lcl|NZ_CP007637.1_cds_WP_010213196.1_783	68	93	136	136	124	139	99	64	91	125	106	114	128	137	205	149	177	181	137	131	146	197	210	143	134	149	181	200	194	215	262	196	183	277	336	192
lcl|NZ_CP007637.1_cds_WP_029529244.1_784	492	720	874	995	942	1055	860	591	736	808	850	1123	664	840	915	807	708	790	592	600	459	663	624	547	924	1042	1225	1159	524	680	810	807	1126	1431	1555	953
lcl|NZ_CP007637.1_cds_WP_010213194.1_785	560	912	1152	1169	923	1137	759	469	892	871	962	779	978	1157	1412	1253	1401	1223	947	838	1115	1571	1623	1914	1319	1394	1580	1735	1072	965	1235	1137	1470	2049	2046	1244
lcl|NZ_CP007637.1_cds_WP_010213193.1_786	228	375	460	383	203	233	182	97	205	176	168	191	204	241	254	207	283	290	210	187	116	176	184	128	230	270	292	288	205	267	301	269	345	477	469	289
lcl|NZ_CP007637.1_cds_WP_010213192.1_787	337	517	631	556	169	192	162	74	179	169	184	148	204	218	292	242	300	296	208	170	106	147	127	123	203	265	270	284	222	301	315	277	398	510	473	294
lcl|NZ_CP007637.1_cds_WP_010213191.1_788	108	153	193	193	114	142	90	51	111	105	90	112	113	147	195	144	181	208	129	123	81	105	103	97	123	141	168	173	142	189	172	169	250	293	317	155
lcl|NZ_CP007637.1_cds_WP_003171721.1_789	144	217	277	257	143	178	142	79	139	137	137	140	144	200	222	167	248	233	206	167	119	152	142	118	216	233	219	224	232	262	284	235	298	427	395	243
lcl|NZ_CP007637.1_cds_WP_010213190.1_790	609	1010	1227	1240	579	694	492	355	486	437	446	493	533	647	713	581	804	920	581	629	380	480	526	418	627	727	722	815	837	972	1351	942	1024	1493	1519	920
lcl|NZ_CP007637.1_cds_WP_010213189.1_791	2083	3129	3862	3603	1155	1388	1025	613	992	967	865	938	1010	1300	1528	1182	1726	1693	1193	1359	577	737	687	590	1251	1495	1486	1511	2084	2509	3084	2288	2383	3383	3228	1871
lcl|NZ_CP007637.1_cds_WP_010213187.1_792	372	563	726	717	995	1033	829	438	678	668	638	654	664	811	844	681	1222	1387	1011	883	673	781	859	697	1119	1231	1253	1324	1778	2008	2309	1832	1655	2339	2284	1407
lcl|NZ_CP007637.1_cds_WP_010213186.1_793	3718	5684	7046	7178	6516	7114	5036	3229	5289	5107	4782	5991	5845	7268	8334	7633	9249	9629	6902	6785	6905	8777	9196	6890	11099	12872	13633	14699	13393	13955	15722	12116	10449	15608	15696	9474
lcl|NZ_CP007637.1_cds_WP_010213185.1_794	373	538	671	676	1057	1390	883	576	995	981	912	997	960	1170	1365	1109	1726	1908	1227	1175	1037	1404	1369	1088	1113	1317	1356	1502	1833	2021	2281	1900	1926	2808	2764	1655
lcl|NZ_CP007637.1_cds_WP_010213182.1_795	671	904	1109	1005	641	815	532	390	576	593	591	634	652	861	830	749	737	829	573	525	257	333	325	310	752	852	1112	915	547	623	686	665	955	1365	1264	781
lcl|NZ_CP007637.1_cds_WP_010213179.1_796	57	64	110	130	121	136	82	52	78	108	93	118	124	143	142	130	157	189	112	117	84	98	94	73	121	164	151	195	132	176	175	127	160	236	210	174
lcl|NZ_CP007637.1_cds_WP_010213178.1_797	902	1644	2051	1843	852	1199	799	518	1005	1011	1171	987	1082	1388	1511	1320	1225	1261	888	774	438	668	619	677	1227	1574	1625	1678	844	1017	1093	999	1385	1865	1908	1316
lcl|NZ_CP007637.1_cds_WP_010213176.1_798	1125	1761	2247	2125	325	358	246	151	487	497	482	498	419	525	494	429	611	671	463	464	600	609	597	571	334	376	370	417	410	437	479	353	860	1214	1241	834
lcl|NZ_CP007637.1_cds_WP_003171734.1_799	621	916	1075	1113	1434	1490	1250	756	1356	1314	1299	1470	1274	1494	1643	1234	1522	1698	1276	1168	1061	1339	1387	1226	1172	1441	1378	1499	1546	1813	1990	1643	1632	2370	2401	1411
lcl|NZ_CP007637.1_cds_WP_021491894.1_800	46	109	123	117	187	250	154	89	200	200	171	178	202	245	239	199	290	328	235	244	233	366	326	255	191	306	259	279	333	395	397	354	379	474	519	353
lcl|NZ_CP007637.1_cds_WP_010213173.1_801	174	305	440	431	429	507	324	170	351	348	399	315	438	556	614	550	871	811	551	513	565	724	718	560	501	689	601	638	754	881	990	848	938	1326	1322	759
lcl|NZ_CP007637.1_cds_WP_010213172.1_802	65	100	130	137	118	162	122	70	116	103	105	104	113	153	151	114	275	231	218	192	139	205	175	161	111	105	117	128	236	290	358	268	215	394	381	286
lcl|NZ_CP007637.1_cds_WP_175439681.1_803	242	369	441	452	891	1006	682	440	836	879	781	828	821	1036	1066	974	1243	1321	959	955	648	773	719	694	845	1151	1067	1189	1061	1264	1466	1219	1437	2047	2046	1361
lcl|NZ_CP007637.1_cds_WP_010213169.1_804	63	110	124	141	252	295	212	126	279	249	238	274	240	302	274	226	365	343	253	178	340	399	407	277	204	272	270	294	314	304	340	327	350	486	467	337
lcl|NZ_CP007637.1_cds_WP_021491892.1_805	270	433	558	547	792	1020	653	380	798	840	718	783	840	1067	1137	947	1554	1693	1143	1025	651	886	900	774	1051	1317	1277	1387	1449	1727	1934	1660	1583	2558	2370	1490
lcl|NZ_CP007637.1_cds_WP_003188508.1_806	328	460	721	665	451	536	369	255	395	467	422	477	595	754	849	658	884	935	735	641	441	525	573	547	705	818	842	978	840	959	1116	989	852	1355	1406	904
lcl|NZ_CP007637.1_cds_WP_002555064.1_807	193	304	375	337	175	213	171	83	197	181	221	157	258	348	410	302	470	496	283	263	256	182	240	226	367	446	466	436	426	486	592	477	542	878	779	471
lcl|NZ_CP007637.1_cds_WP_010213167.1_808	849	1382	1894	1739	2293	2995	1760	1127	2134	2038	2212	2118	3279	3777	4494	3894	4611	4163	3355	2931	2581	3803	3885	3371	4183	4892	4941	5873	3616	3880	4480	3971	4767	6766	7043	4442
lcl|NZ_CP007637.1_cds_WP_003171746.1_809	1008	1833	2209	1944	2776	3655	2201	1347	2777	2465	2504	2289	3879	4628	5197	4617	5908	5899	3933	3744	2440	3295	3263	2746	5307	6224	5932	7101	4704	5628	6220	4875	7045	10257	9468	5931
lcl|NZ_CP007637.1_cds_WP_010213166.1_810	871	1494	1848	1686	2315	2590	2133	1241	2195	2116	2082	1876	2408	3033	3603	2908	3862	3977	2753	2597	1771	2324	2302	2086	3548	4469	4253	4703	3131	3644	4428	3308	5304	7158	7147	4411
lcl|NZ_CP007637.1_cds_WP_010213164.1_811	80	110	122	101	91	145	65	47	112	85	83	94	118	136	173	120	218	182	134	120	94	147	106	90	155	166	139	177	175	212	235	180	197	289	304	168
lcl|NZ_CP007637.1_cds_WP_021491891.1_812	54	140	147	134	146	196	96	42	165	154	145	98	201	233	296	257	385	385	232	242	178	218	229	252	214	268	253	301	479	483	521	413	381	552	565	340
lcl|NZ_CP007637.1_cds_WP_010213160.1_813	157	262	352	331	455	591	380	223	476	458	492	443	510	719	672	610	633	684	467	437	426	570	577	442	496	663	673	726	535	617	686	628	729	1041	1007	693
lcl|NZ_CP007637.1_cds_WP_038452698.1_814	9	18	20	26	29	26	18	11	19	20	19	21	15	24	33	28	30	27	22	30	18	31	27	31	40	49	40	45	30	49	45	34	35	51	59	45
lcl|NZ_CP007637.1_cds_WP_010213157.1_815	1557	2628	3489	3093	1575	2101	1263	805	1429	1343	1298	1250	1893	2109	2461	2011	2204	2049	1573	1448	1288	1744	1724	1588	1845	2153	2087	2682	2306	2519	2857	2472	2340	3212	3253	1974
lcl|NZ_CP007637.1_cds_WP_010213155.1_816	207	279	352	379	467	515	416	235	433	383	382	362	477	594	653	504	678	739	490	503	375	424	473	372	620	864	778	851	816	883	1041	758	770	1146	1052	548
lcl|NZ_CP007637.1_cds_WP_010213153.1_817	113	179	245	209	269	342	195	138	274	275	222	211	311	348	407	323	521	474	341	308	175	290	290	251	416	444	465	592	552	641	704	504	553	814	723	450
lcl|NZ_CP007637.1_cds_WP_010213152.1_818	55	110	108	123	207	270	171	132	237	201	179	204	275	306	335	289	401	406	288	261	227	327	320	259	292	379	381	510	424	484	514	435	397	639	626	466
lcl|NZ_CP007637.1_cds_WP_010213151.1_819	111	141	201	221	313	369	298	154	330	324	274	299	303	399	370	354	473	522	386	351	336	441	523	371	350	403	443	472	453	549	601	538	563	808	780	546
lcl|NZ_CP007637.1_cds_WP_038452704.1_820	49	73	88	99	92	104	84	57	102	98	90	101	83	137	117	94	128	143	79	88	81	108	116	84	100	103	140	143	119	132	138	131	132	209	203	132
lcl|NZ_CP007637.1_cds_WP_010213149.1_821	14	25	25	34	28	41	36	20	44	44	40	31	43	54	60	47	91	70	41	48	39	49	63	51	37	43	70	60	58	70	78	70	77	103	108	88
lcl|NZ_CP007637.1_cds_WP_010213148.1_822	28	37	56	51	40	69	44	22	63	44	60	67	62	67	89	68	104	96	69	87	44	80	90	55	79	68	82	87	105	102	108	85	95	127	142	87
lcl|NZ_CP007637.1_cds_WP_010213146.1_823	5	20	21	23	16	27	17	15	15	26	11	17	15	14	32	20	15	21	21	25	5	24	12	13	17	16	25	13	18	28	32	18	25	37	46	33
lcl|NZ_CP007637.1_cds_WP_010213144.1_824	478	813	1060	954	414	533	372	201	429	446	377	348	467	529	649	501	795	750	534	446	266	401	375	345	518	661	640	682	654	731	844	737	942	1275	1327	782
lcl|NZ_CP007637.1_cds_WP_010213143.1_825	243	402	544	459	345	421	286	159	353	322	283	387	319	429	470	403	544	637	419	391	251	326	334	292	391	444	483	501	557	614	693	528	633	997	944	587
lcl|NZ_CP007637.1_cds_WP_010213142.1_826	29	46	65	65	72	103	63	38	84	80	67	75	86	117	103	94	133	137	94	87	39	59	57	64	85	105	109	124	128	162	169	148	111	140	169	134
lcl|NZ_CP007637.1_cds_WP_002555108.1_827	109	162	201	181	239	243	162	108	218	195	190	203	266	331	326	275	497	469	362	306	242	307	307	264	269	367	325	384	473	536	601	521	428	626	636	457
lcl|NZ_CP007637.1_cds_WP_074900453.1_828	63	90	120	97	86	121	74	43	94	114	79	105	81	116	139	101	145	159	117	121	77	91	100	87	100	137	146	149	133	170	214	139	145	233	226	161
lcl|NZ_CP007637.1_cds_WP_010213138.1_829	27	46	56	53	78	112	57	38	74	85	80	72	83	104	142	86	138	145	105	85	65	95	84	73	107	105	146	153	148	177	186	151	168	228	221	152
lcl|NZ_CP007637.1_cds_WP_010213136.1_830	154	175	253	249	280	292	148	112	245	225	194	252	227	316	299	242	298	301	221	199	412	582	607	367	234	261	317	331	261	257	283	254	336	424	444	278
lcl|NZ_CP007637.1_cds_WP_010213134.1_831	565	943	1100	1105	902	1177	734	432	1009	913	884	891	1014	1266	1445	1170	1427	1396	981	856	724	1011	982	826	1332	1564	1327	1731	1130	1349	1435	1280	1460	2091	1969	1335
lcl|NZ_CP007637.1_cds_WP_038452709.1_832	502	730	937	881	926	1125	665	451	936	874	842	825	897	1121	1184	1011	1276	1253	965	796	867	1128	1180	870	1088	1296	1263	1459	1061	1153	1303	1119	1438	2065	2032	1333
lcl|NZ_CP007637.1_cds_WP_010213131.1_833	267	407	461	493	404	518	322	229	430	395	388	417	363	472	472	441	435	480	329	318	390	523	463	380	393	489	532	597	424	484	453	489	497	684	677	487
lcl|NZ_CP007637.1_cds_WP_010213129.1_834	692	1098	1340	1302	1124	1385	823	526	1128	1058	1028	971	1190	1444	1534	1373	1680	1600	1193	1109	1007	1430	1473	1154	1519	1845	1844	2069	1363	1536	1700	1491	1875	2538	2590	1696
lcl|NZ_CP007637.1_cds_WP_010213128.1_835	116	223	218	251	357	367	259	173	317	294	312	332	331	415	498	398	543	522	423	365	249	379	354	358	399	433	485	517	473	577	665	551	569	757	795	524
lcl|NZ_CP007637.1_cds_WP_010213126.1_836	415	766	858	846	799	955	647	363	789	737	732	737	765	960	1021	833	993	1101	803	658	766	949	1000	787	982	1132	1185	1194	846	944	1120	947	1131	1610	1590	1044
lcl|NZ_CP007637.1_cds_WP_010213125.1_837	100	174	196	194	24	29	23	16	24	20	24	24	24	33	24	19	21	21	15	20	24	32	27	21	23	16	32	31	23	28	27	20	28	34	31	22
lcl|NZ_CP007637.1_cds_WP_010213124.1_838	459	711	881	842	75	91	70	45	63	84	76	103	81	117	138	94	117	113	76	76	57	79	87	46	88	104	99	133	89	102	102	63	106	146	150	72
lcl|NZ_CP007637.1_cds_WP_010213123.1_839	194	313	381	332	32	33	26	18	40	47	29	37	40	59	60	54	46	49	45	37	33	45	48	29	43	55	58	56	43	48	41	37	49	82	85	41
lcl|NZ_CP007637.1_cds_WP_010213122.1_840	537	885	1127	1015	120	139	72	46	97	103	102	109	117	142	160	130	105	103	74	60	92	138	110	95	102	94	120	130	87	100	105	91	98	151	177	89
lcl|NZ_CP007637.1_cds_WP_010213121.1_841	532	964	1176	1055	378	425	275	197	385	367	375	373	462	556	554	451	442	520	363	293	390	523	543	397	466	531	558	624	361	376	421	425	512	653	682	441
lcl|NZ_CP007637.1_cds_WP_010213120.1_842	213	305	401	385	493	502	391	227	439	443	486	471	392	505	567	455	542	593	420	354	270	399	372	353	442	561	573	581	444	518	656	567	707	984	933	631
lcl|NZ_CP007637.1_cds_WP_010213119.1_843	277	460	552	542	562	703	453	278	620	627	658	518	690	810	881	834	1069	1010	695	659	439	592	605	514	839	1007	960	1097	912	1041	1149	917	1231	1710	1662	1048
lcl|NZ_CP007637.1_cds_WP_010213118.1_844	389	573	824	685	738	959	652	457	762	747	734	816	683	926	953	854	965	1113	770	713	645	728	735	573	807	1074	1004	1054	836	1164	1285	1106	1197	1743	1799	1126
lcl|NZ_CP007637.1_cds_WP_010213116.1_845	8975	12897	16378	16495	18971	20845	17840	10808	17202	17700	18872	18989	18526	21473	27798	21782	23016	24016	17752	16067	15526	19684	19618	19346	21767	27262	28472	27505	23091	24502	30136	23923	30022	40690	43633	23330
lcl|NZ_CP007637.1_cds_WP_010213115.1_846	549	852	1076	971	1330	1551	1052	671	1410	1332	1304	1280	1257	1689	1862	1482	1866	2189	1451	1320	1070	1476	1342	1067	1373	1783	1810	1828	1671	2104	2303	1912	2212	3220	3067	2026
lcl|NZ_CP007637.1_cds_WP_010213114.1_847	376	585	673	644	749	857	639	379	695	709	733	679	779	945	1034	847	1163	1243	958	780	391	539	545	515	901	1096	1147	1249	1013	1163	1383	1146	1292	1891	1837	1221
lcl|NZ_CP007637.1_cds_WP_021491882.1_848	458	660	890	849	957	1066	806	475	847	825	852	859	907	1141	1286	1150	1422	1461	991	992	658	818	845	811	1088	1364	1324	1479	1280	1416	1712	1427	1640	2268	2279	1428
lcl|NZ_CP007637.1_cds_WP_010213110.1_849	100	174	221	180	162	214	183	89	197	164	163	172	197	255	231	212	257	273	190	176	155	223	228	179	201	264	277	284	198	221	291	248	286	366	382	280
lcl|NZ_CP007637.1_cds_WP_010213109.1_850	136	185	275	230	178	230	172	90	211	185	191	178	240	299	365	275	365	377	266	237	136	182	212	206	284	396	403	391	298	381	430	375	425	576	540	363
lcl|NZ_CP007637.1_cds_WP_010213108.1_851	61	85	112	111	103	128	75	43	91	87	76	128	109	120	148	115	136	143	131	127	96	108	120	94	107	128	138	147	151	183	235	197	149	243	271	178
lcl|NZ_CP007637.1_cds_WP_003171811.1_852	89	142	186	195	150	218	119	90	185	182	148	165	238	273	327	265	471	491	337	296	193	294	263	261	229	350	303	379	452	541	600	507	382	623	611	413
lcl|NZ_CP007637.1_cds_WP_010213107.1_853	107	189	238	227	163	186	137	84	177	132	145	127	165	186	230	205	280	268	239	156	171	221	234	175	175	210	232	259	240	333	328	289	274	401	400	240
lcl|NZ_CP007637.1_cds_WP_010213106.1_854	426	623	686	725	330	326	243	154	294	260	283	252	377	429	491	406	473	453	359	313	546	690	652	444	367	475	446	427	374	370	475	384	531	717	687	400
lcl|NZ_CP007637.1_cds_WP_010213105.1_855	527	829	1155	1038	784	838	616	406	657	627	613	670	773	829	915	813	1127	1029	832	741	509	636	674	666	771	808	899	983	932	1026	1149	1029	1082	1536	1526	1095
lcl|NZ_CP007637.1_cds_WP_010213104.1_856	74	140	135	156	89	107	66	47	96	106	110	79	90	131	151	124	169	180	138	125	40	44	39	53	107	151	128	141	123	181	211	155	186	292	248	200
lcl|NZ_CP007637.1_cds_WP_003188597.1_857	7	15	12	7	16	21	19	9	23	26	19	17	17	30	28	36	44	42	31	28	15	30	35	23	20	33	42	26	45	45	60	43	52	70	53	50
lcl|NZ_CP007637.1_cds_WP_010213103.1_858	124	165	241	229	182	277	147	85	222	202	228	182	282	389	391	370	562	469	365	308	172	260	226	216	356	448	420	511	462	551	580	528	520	803	778	526
lcl|NZ_CP007637.1_cds_WP_010213102.1_859	45	66	80	68	78	111	61	32	83	88	79	71	91	126	146	129	141	164	118	122	85	87	89	88	105	141	143	162	174	201	215	174	185	258	267	215
lcl|NZ_CP007637.1_cds_WP_010213100.1_860	132	204	259	255	205	257	151	94	239	231	184	171	239	298	352	264	397	398	245	247	199	291	265	243	270	335	337	388	333	408	389	343	480	645	662	369
lcl|NZ_CP007637.1_cds_WP_010213097.1_861	138	202	247	266	168	226	141	71	183	192	151	172	195	254	275	227	280	350	201	196	164	180	157	157	227	242	266	297	251	287	336	261	371	568	517	285
lcl|NZ_CP007637.1_cds_WP_010213095.1_862	165	274	296	329	184	234	121	104	243	189	193	183	267	352	350	330	364	352	261	239	309	377	378	262	391	457	395	484	301	299	333	257	385	524	478	344
lcl|NZ_CP007637.1_cds_WP_010213094.1_863	558	898	1041	964	604	804	555	318	640	593	728	639	618	809	938	758	813	796	585	543	258	369	373	360	891	1116	1075	1250	621	766	829	687	901	1190	1313	824
lcl|NZ_CP007637.1_cds_WP_010213093.1_864	51	102	131	127	130	170	102	64	118	125	139	158	119	116	138	121	155	128	125	107	65	83	77	68	134	111	148	205	135	162	152	140	145	229	235	163
lcl|NZ_CP007637.1_cds_WP_021491878.1_865	35	66	94	81	49	58	45	29	58	76	66	67	56	61	63	71	74	77	55	47	76	81	104	52	64	77	81	109	61	101	84	77	94	123	117	82
lcl|NZ_CP007637.1_cds_WP_010213090.1_866	12	12	32	22	32	36	28	19	40	31	37	36	32	42	32	38	55	44	33	27	34	43	18	24	35	46	44	51	35	43	46	49	48	57	61	37
lcl|NZ_CP007637.1_cds_WP_003188614.1_867	24	34	60	51	124	155	69	65	139	131	117	129	176	205	223	213	315	266	236	190	330	480	496	422	164	153	199	290	288	320	279	323	211	349	432	282
lcl|NZ_CP007637.1_cds_WP_010213089.1_868	1195	2039	2602	2363	4053	5006	3224	1805	3769	3641	3348	2778	3628	4308	4611	3579	7779	7430	5218	4920	3597	4557	4579	4189	2165	2843	2781	2812	6919	7959	9261	7458	8209	11837	11838	6998
lcl|NZ_CP007637.1_cds_WP_010213085.1_869	6	10	13	24	11	23	7	11	13	17	16	19	12	16	16	9	23	15	8	12	27	29	32	20	13	15	16	13	6	18	21	13	24	23	22	13
lcl|NZ_CP007637.1_cds_WP_010213084.1_870	314	543	635	597	456	621	441	239	511	523	533	444	622	706	818	682	1007	865	738	578	372	536	494	484	647	784	743	867	962	1125	1225	958	1070	1598	1581	1031
lcl|NZ_CP007637.1_cds_WP_010213082.1_871	3	10	8	12	12	12	5	3	11	9	15	7	6	13	16	6	15	17	6	11	4	6	9	6	8	8	9	10	11	11	10	16	13	14	17	17
lcl|NZ_CP007637.1_cds_WP_010213081.1_872	425	730	816	753	49	62	31	22	109	92	137	94	76	92	84	78	121	107	82	90	81	95	76	87	32	43	47	78	48	61	48	41	169	210	220	199
lcl|NZ_CP007637.1_cds_WP_029529243.1_873	236	363	431	458	478	586	378	267	512	450	465	533	453	606	599	542	676	723	564	480	486	698	697	472	560	629	626	679	646	661	808	720	764	1131	1195	767
lcl|NZ_CP007637.1_cds_WP_010213079.1_874	142	199	287	330	256	282	152	141	248	213	203	269	210	299	249	282	195	258	174	169	322	496	473	276	193	174	270	275	174	235	225	228	224	323	349	249
lcl|NZ_CP007637.1_cds_WP_010213078.1_875	73	142	161	130	134	127	68	46	137	124	118	98	141	217	194	207	209	181	144	114	174	232	229	179	176	191	189	271	170	151	186	205	179	239	264	206
lcl|NZ_CP007637.1_cds_WP_010213077.1_876	39	92	97	87	97	141	65	67	133	119	114	104	121	132	151	139	147	168	122	116	87	132	109	113	145	147	160	182	137	151	153	176	142	204	241	154
lcl|NZ_CP007637.1_cds_WP_010213076.1_877	1731	2645	3228	3450	5295	6245	4177	2620	5087	4704	4723	4903	4439	5588	6085	5363	6914	7380	4937	4912	4664	5674	6092	4629	6071	6969	7401	7273	8047	8536	9599	7884	7074	10438	10123	5989
lcl|NZ_CP007637.1_cds_WP_010213075.1_878	285	469	585	584	659	822	538	319	618	573	602	567	756	943	1072	934	1320	1340	924	907	1023	1324	1335	1130	852	1008	1069	1243	1301	1418	1560	1448	1466	2039	2049	1177
lcl|NZ_CP007637.1_cds_WP_004372026.1_879	39	73	93	90	206	235	166	135	207	190	184	192	166	268	280	246	326	315	236	237	183	190	221	131	281	329	325	363	341	326	390	297	372	545	626	395
lcl|NZ_CP007637.1_cds_WP_010213070.1_880	37	74	92	70	166	182	118	46	159	148	160	135	168	213	230	206	300	317	223	187	116	185	152	143	215	247	252	276	286	308	390	293	306	471	415	295
lcl|NZ_CP007637.1_cds_WP_010213068.1_881	155	270	279	274	483	660	419	271	516	511	487	469	470	619	639	542	753	781	521	535	516	572	638	470	574	735	729	775	792	847	967	859	889	1200	1170	815
lcl|NZ_CP007637.1_cds_WP_010213066.1_882	50	68	87	82	102	121	59	48	136	92	126	98	112	209	139	158	172	213	134	109	80	133	130	86	152	149	162	158	183	231	231	196	199	296	270	166
lcl|NZ_CP007637.1_cds_WP_010213065.1_883	607	1008	1298	1264	2062	2478	1624	1069	2072	1986	2083	2019	1737	1987	2420	2179	2107	2379	1565	1411	1451	1825	1922	1445	2949	3505	3632	3948	2157	2399	2803	2330	2470	3562	3561	2236
lcl|NZ_CP007637.1_cds_WP_010213063.1_884	6134	9704	12247	12018	30188	36670	27448	17616	30153	30387	29785	31879	30610	37178	45893	39229	30812	32740	23496	23114	16573	22126	22563	18122	56602	65733	69266	75391	26798	29538	36215	28993	42878	59230	59334	35241
lcl|NZ_CP007637.1_cds_WP_010213061.1_885	2272	3867	4681	4404	10060	13659	9220	5664	11110	11248	11182	10357	10683	13530	15891	13508	12342	13292	8684	8668	5436	7199	7194	6248	20821	24460	24920	26830	10155	12066	14257	10649	16153	22973	21887	13296
lcl|NZ_CP007637.1_cds_WP_010213060.1_886	250	403	461	503	798	1010	659	414	786	787	783	681	741	961	951	850	1131	1113	881	756	731	950	991	702	882	1051	1155	1181	1006	1207	1320	1169	1273	1765	1763	1163
lcl|NZ_CP007637.1_cds_WP_010213059.1_887	44	61	101	80	120	151	102	67	136	149	145	147	133	158	148	129	175	222	123	136	106	132	120	119	137	195	172	184	161	206	214	216	205	265	243	193
lcl|NZ_CP007637.1_cds_WP_029529242.1_888	4193	7052	8990	7973	3799	5024	3213	2122	4504	4399	4328	4162	4715	5551	6437	5548	4971	4863	3506	3321	2809	3968	4053	3616	5470	6115	6227	6876	3650	3878	4466	3873	5726	7790	7863	4917
lcl|NZ_CP007637.1_cds_WP_010213057.1_889	128	216	276	254	349	366	285	183	280	322	240	369	241	259	300	266	396	433	274	267	175	239	265	218	248	265	273	335	326	385	435	360	402	561	544	381
lcl|NZ_CP007637.1_cds_WP_021491872.1_890	58	69	83	80	94	145	98	51	96	120	87	104	109	133	140	111	163	159	119	102	106	113	115	94	96	109	155	129	145	146	161	147	164	203	217	152
lcl|NZ_CP007637.1_cds_WP_010213054.1_891	11	21	26	18	30	30	25	13	40	34	37	37	35	40	34	41	45	44	43	23	57	61	67	51	27	44	39	42	27	46	60	66	49	71	63	38
lcl|NZ_CP007637.1_cds_WP_010213053.1_892	277	507	623	544	678	851	530	306	647	686	599	638	714	844	903	770	930	1070	674	697	614	739	762	659	799	901	966	1017	975	1107	1277	1022	1135	1583	1548	1066
lcl|NZ_CP007637.1_cds_WP_021491871.1_893	246	445	537	462	442	502	309	237	486	453	464	369	569	736	728	685	843	684	523	460	686	897	1027	768	725	769	757	884	564	644	677	637	710	994	925	652
lcl|NZ_CP007637.1_cds_WP_003171868.1_894	709	1210	1464	1390	1533	1771	1307	807	1618	1547	1918	1500	1864	2025	2458	1993	2278	2079	1820	1351	1098	1936	1735	2217	2215	2692	2458	3120	1844	2101	2191	2031	2597	3475	3708	2449
lcl|NZ_CP007637.1_cds_WP_085989259.1_895	480	715	915	840	783	1028	624	396	845	859	798	737	1055	1441	1461	1323	1326	1309	980	834	952	1235	1300	896	1293	1541	1529	1768	1088	1162	1258	1145	1708	2189	2158	1357
lcl|NZ_CP007637.1_cds_WP_010213047.1_896	104	145	200	186	184	224	162	105	169	186	196	172	194	269	255	227	219	233	153	163	119	156	156	124	223	239	279	294	188	196	247	206	317	413	396	277
lcl|NZ_CP007637.1_cds_WP_165447909.1_897	426	732	892	843	867	1152	668	441	983	933	837	840	940	1291	1303	1194	1117	1277	935	779	525	729	652	650	1137	1425	1429	1510	907	1011	1195	1018	1624	2026	1988	1346
lcl|NZ_CP007637.1_cds_WP_010213043.1_898	713	1394	1729	1638	1642	2128	1530	828	1772	1748	1825	1463	1885	2524	2691	2338	2462	2388	1838	1668	902	1261	1163	1239	2471	2926	2863	3398	1978	2373	2624	2353	3299	4208	4356	2930
lcl|NZ_CP007637.1_cds_WP_038452722.1_899	357	582	674	647	725	901	567	360	807	763	815	672	872	1133	1217	1081	1060	1103	774	705	382	557	518	496	1053	1283	1254	1435	864	1013	1113	950	1471	2017	1921	1316
lcl|NZ_CP007637.1_cds_WP_010213039.1_900	399	651	722	763	852	1025	675	404	840	856	794	834	953	1155	1367	1103	1170	1261	950	839	604	835	935	685	1209	1362	1417	1483	1008	1151	1302	1251	1525	2050	2132	1392
lcl|NZ_CP007637.1_cds_WP_010213038.1_901	565	996	1249	1151	1159	1513	891	549	1233	1242	1271	1056	1481	1795	2013	1842	1770	1780	1364	1101	881	1162	1200	1127	1811	2213	2249	2572	1380	1552	1742	1583	2468	3324	3246	2061
lcl|NZ_CP007637.1_cds_WP_010213037.1_902	427	791	901	868	940	1186	707	508	1045	999	1024	906	1187	1526	1528	1316	1466	1463	1101	866	736	1061	1085	928	1412	1657	1708	1923	1099	1243	1377	1367	1762	2396	2312	1571
lcl|NZ_CP007637.1_cds_WP_010213036.1_903	230	384	480	493	438	602	376	225	534	518	550	436	707	904	931	828	939	888	611	523	342	491	515	429	793	1026	977	1112	655	808	828	776	1103	1478	1461	929
lcl|NZ_CP007637.1_cds_WP_010213034.1_904	583	1077	1316	1265	1150	1437	943	559	1217	1232	1336	1098	1419	1871	2057	1674	1871	1845	1327	1240	654	869	909	798	1648	2139	2100	2362	1358	1645	1810	1563	2370	3273	3249	2158
lcl|NZ_CP007637.1_cds_WP_010213033.1_905	489	795	1105	864	859	1173	704	474	980	914	944	854	1096	1293	1462	1312	1324	1287	992	834	730	1049	1001	890	1324	1592	1615	1966	1046	1139	1299	1172	1744	2324	2484	1501
lcl|NZ_CP007637.1_cds_WP_010213032.1_906	478	858	1071	1099	1017	1253	727	487	1044	990	980	985	1075	1308	1326	1238	1280	1181	911	806	851	1123	1199	976	1167	1463	1473	1706	936	1043	1186	1159	1587	2128	2158	1452
lcl|NZ_CP007637.1_cds_WP_010213031.1_907	1234	2205	2773	2764	2448	3039	2159	1273	2690	2612	2790	2374	2949	3616	4056	3626	4087	3964	2884	2605	2670	3258	3322	2827	3526	4145	4163	4632	2837	3177	3765	3362	4968	6696	6441	4179
lcl|NZ_CP007637.1_cds_WP_010213029.1_908	9842	16351	20865	19083	16209	20014	15007	8249	18189	18009	18889	16150	22366	26378	32775	26965	27863	27303	18797	17827	13263	16606	17330	14640	29691	36734	35478	38304	18782	21405	25499	20264	35535	49064	47794	26723
lcl|NZ_CP007637.1_cds_WP_003171886.1_909	2857	4914	6131	5554	4577	5463	4201	2363	4521	4765	4925	4553	5894	7265	9452	7247	7740	7674	5598	5169	2318	3042	3169	2966	8190	10052	9756	10245	5427	6269	7468	5833	10128	13958	14031	7947
lcl|NZ_CP007637.1_cds_WP_010213028.1_910	1155	1835	2144	2117	1170	1474	1044	690	1208	1273	1273	1376	1333	1753	1849	1559	1333	1456	1056	872	695	809	897	720	1723	2112	2169	1983	909	1058	1242	1081	1845	2407	2379	1551
lcl|NZ_CP007637.1_cds_WP_010213027.1_911	56	90	117	115	120	118	84	66	130	121	101	116	110	144	166	141	161	173	124	100	133	173	193	125	157	163	170	200	149	149	179	144	168	279	261	149
lcl|NZ_CP007637.1_cds_WP_010213026.1_912	79	149	157	158	90	122	86	66	121	103	97	115	127	153	173	141	115	150	99	82	61	83	92	68	150	169	199	222	119	129	139	102	167	205	224	150
lcl|NZ_CP007637.1_cds_WP_010213025.1_913	81	124	165	155	87	92	79	59	115	110	96	95	107	123	192	126	153	131	92	87	67	90	70	75	123	171	165	156	89	118	133	92	174	205	178	132
lcl|NZ_CP007637.1_cds_WP_010213022.1_914	85	151	188	192	122	149	108	60	144	135	100	147	128	175	189	162	170	207	144	131	126	209	196	121	147	193	201	233	141	145	163	123	161	296	255	182
lcl|NZ_CP007637.1_cds_WP_010213020.1_915	36	44	63	69	41	67	33	33	47	47	37	55	46	69	82	76	70	64	52	63	76	81	105	85	88	77	96	62	73	62	80	58	86	98	117	78
lcl|NZ_CP007637.1_cds_WP_010213018.1_916	18	16	26	17	11	27	16	8	23	19	23	15	23	31	27	23	25	26	13	15	9	25	16	19	29	35	43	38	17	24	20	23	29	39	40	30
lcl|NZ_CP007637.1_cds_WP_156046236.1_917	27	45	53	62	56	63	41	22	44	40	61	64	56	58	79	48	63	91	46	54	62	78	92	53	60	70	61	85	58	83	86	77	61	92	98	73
lcl|NZ_CP007637.1_cds_WP_021491864.1_918	111	155	227	183	188	225	138	104	194	157	180	151	197	266	247	204	281	272	234	178	232	310	286	257	222	255	265	253	280	231	298	296	289	395	372	226
lcl|NZ_CP007637.1_cds_WP_010213013.1_919	18	41	56	74	55	59	44	29	65	52	59	51	45	71	65	56	55	80	58	46	61	69	73	41	50	80	83	71	76	88	103	72	56	84	99	71
lcl|NZ_CP007637.1_cds_WP_010213011.1_920	1881	3317	4204	3882	3508	4473	2520	1699	3840	3475	3620	3398	3966	4570	4952	4538	5497	5081	3756	3450	5650	7355	7950	5456	4544	5019	5262	6176	5635	5871	6182	6006	4765	6620	6903	4389
lcl|NZ_CP007637.1_cds_WP_010213010.1_921	103	137	225	209	377	491	281	181	394	386	378	337	355	448	492	404	765	792	531	490	411	598	548	490	356	447	445	481	739	893	939	828	675	1071	998	704
lcl|NZ_CP007637.1_cds_WP_010213008.1_922	154	262	357	324	487	606	401	254	455	441	405	407	435	549	573	471	773	775	574	531	279	424	434	376	436	572	545	601	736	933	1004	870	798	1162	1244	849
lcl|NZ_CP007637.1_cds_WP_010213007.1_923	23	26	35	47	35	40	31	31	31	31	26	44	38	39	51	28	39	44	33	40	32	43	42	30	41	46	41	61	30	44	44	35	33	66	60	50
lcl|NZ_CP007637.1_cds_WP_010213006.1_924	38	46	85	89	64	100	63	46	73	57	55	73	71	78	79	64	75	84	80	80	56	94	109	61	71	65	98	94	67	87	99	68	88	131	137	82
lcl|NZ_CP007637.1_cds_WP_010213000.1_926	15	15	24	36	43	39	18	19	25	28	30	36	32	40	36	35	61	52	30	38	20	34	54	25	29	40	49	42	48	44	68	48	50	63	71	55
lcl|NZ_CP007637.1_cds_WP_010212999.1_927	10	16	44	36	37	70	27	23	49	51	46	53	45	58	67	49	75	71	53	55	28	44	35	46	60	69	59	73	65	73	92	65	64	109	109	72
lcl|NZ_CP007637.1_cds_WP_010212997.1_928	78	110	128	170	127	167	94	75	128	137	137	162	114	152	155	125	106	144	120	92	96	130	151	118	128	165	187	169	117	124	126	119	142	220	214	140
lcl|NZ_CP007637.1_cds_WP_010212994.1_929	27	31	33	65	64	76	42	37	59	63	57	64	77	111	111	94	83	110	62	71	66	85	69	49	75	78	109	107	108	122	115	94	115	151	143	117
lcl|NZ_CP007637.1_cds_WP_010212993.1_930	195	329	458	449	556	663	498	256	560	546	613	563	500	655	754	574	805	761	587	496	508	676	631	559	643	748	697	753	766	774	978	827	905	1252	1286	774
lcl|NZ_CP007637.1_cds_WP_010212990.1_931	89	181	182	185	242	258	202	111	222	226	243	256	164	253	248	190	235	269	175	181	65	98	71	108	235	266	273	258	225	317	317	255	308	406	413	279
lcl|NZ_CP007637.1_cds_WP_010212989.1_932	133	295	369	366	177	246	152	100	185	158	178	243	127	164	185	180	161	167	126	114	272	302	331	194	162	150	185	234	185	179	184	216	164	252	263	188
lcl|NZ_CP007637.1_cds_WP_010212986.1_933	165	238	364	332	156	184	131	85	195	178	158	176	149	244	228	186	211	224	139	169	156	194	208	166	182	237	245	253	205	245	264	162	261	355	321	189
lcl|NZ_CP007637.1_cds_WP_021491856.1_934	75	125	148	155	87	112	65	62	84	86	92	104	74	85	97	112	99	86	59	53	50	58	64	60	88	106	98	110	90	84	114	82	79	136	145	70
lcl|NZ_CP007637.1_cds_WP_010212982.1_935	35	53	64	89	57	70	47	32	53	57	41	48	46	75	70	62	55	70	53	38	41	49	59	30	46	57	74	83	69	65	80	57	86	96	101	69
lcl|NZ_CP007637.1_cds_WP_038452729.1_936	33	42	74	79	44	74	31	25	45	42	34	59	41	57	81	44	47	64	42	55	39	54	70	41	62	55	78	74	46	56	67	47	62	81	64	64
lcl|NZ_CP007637.1_cds_WP_010212979.1_937	31	59	69	62	47	54	36	39	46	63	33	47	57	49	66	64	51	56	44	29	41	42	50	28	47	56	48	73	56	52	69	61	49	68	93	49
lcl|NZ_CP007637.1_cds_WP_010212978.1_938	30	42	51	69	43	60	41	34	41	40	20	64	44	62	66	39	45	45	40	41	41	47	42	31	36	36	64	70	48	41	58	32	67	80	89	54
lcl|NZ_CP007637.1_cds_WP_029529241.1_939	63	85	119	109	96	113	81	46	84	88	107	102	86	110	131	100	92	108	91	83	98	104	133	88	90	99	120	110	84	128	125	132	113	179	188	125
lcl|NZ_CP007637.1_cds_WP_010212974.1_940	21	29	57	63	46	50	36	33	38	31	44	60	38	40	66	55	44	70	51	39	24	37	57	30	52	63	50	60	42	52	60	34	57	88	61	44
lcl|NZ_CP007637.1_cds_WP_010212972.1_941	25	46	71	75	96	105	90	50	86	74	82	106	64	98	90	91	83	108	78	65	66	96	77	43	76	92	100	108	83	109	113	71	91	161	134	110
lcl|NZ_CP007637.1_cds_WP_010212971.1_942	16	31	53	51	25	41	32	30	41	43	26	57	32	51	57	47	42	49	39	50	50	49	59	30	36	47	41	51	42	38	54	33	49	69	59	45
lcl|NZ_CP007637.1_cds_WP_032882964.1_943	46	67	112	101	88	142	90	54	91	83	106	95	94	149	125	110	125	135	120	95	114	129	139	90	111	145	125	127	108	113	140	95	151	180	188	134
lcl|NZ_CP007637.1_cds_WP_010212967.1_944	46	57	91	74	54	77	57	26	65	52	49	61	49	75	73	79	88	86	46	59	38	62	55	43	53	81	80	71	66	72	76	62	67	112	115	80
lcl|NZ_CP007637.1_cds_WP_010212966.1_945	88	115	149	147	188	209	155	87	171	188	183	183	196	220	237	206	265	291	236	189	221	244	239	201	194	245	280	272	300	329	362	347	340	446	435	302
lcl|NZ_CP007637.1_cds_WP_021491849.1_946	90	163	207	195	215	243	140	110	195	203	197	219	216	245	283	235	290	318	228	186	158	236	249	196	257	285	293	316	241	316	305	286	285	468	454	274
lcl|NZ_CP007637.1_cds_WP_005785025.1_947	104574	170081	205081	205391	197822	239534	180804	109964	204311	199593	193465	210518	157753	191723	215996	179102	180423	195297	139976	128838	125164	153700	157978	134688	179375	218299	222216	228576	208030	228863	257871	206513	205054	275610	281498	168459
lcl|NZ_CP007637.1_cds_WP_010212961.1_948	120	216	231	214	365	451	283	138	353	320	307	296	297	343	414	337	456	439	354	296	356	443	414	331	351	420	453	460	493	537	638	544	498	691	678	442
lcl|NZ_CP007637.1_cds_WP_010212960.1_949	39	88	134	131	190	230	151	82	187	167	151	176	138	187	219	173	250	232	175	142	109	140	141	163	176	182	181	217	242	297	308	250	255	357	407	237
lcl|NZ_CP007637.1_cds_WP_010212959.1_950	96	183	205	213	342	386	219	145	329	317	334	260	299	346	425	382	543	472	377	306	315	427	468	421	384	452	392	558	567	574	677	577	542	721	765	470
lcl|NZ_CP007637.1_cds_WP_021491846.1_951	109	144	198	214	182	214	175	128	186	177	165	239	159	195	223	158	156	155	133	120	243	358	406	257	183	180	202	241	142	143	167	176	211	259	276	210
lcl|NZ_CP007637.1_cds_WP_010212957.1_952	1708	2574	3123	3612	2365	2506	1776	1281	2251	2068	2061	2460	2206	2642	2866	2435	2341	2456	1892	1703	3790	4333	5001	3235	2431	2804	3014	3125	2032	2169	2341	2180	2958	3941	4143	2722
lcl|NZ_CP007637.1_cds_WP_010212956.1_953	384	610	733	736	985	1146	776	488	900	889	892	900	828	1067	1174	1005	1347	1451	1016	985	668	826	752	739	924	1228	1336	1327	1236	1390	1622	1458	1581	2337	2255	1547
lcl|NZ_CP007637.1_cds_WP_010212955.1_954	226	362	431	496	738	916	662	399	678	747	738	683	577	754	919	775	848	954	641	589	475	534	544	512	750	892	981	946	928	1007	1239	1046	1089	1656	1606	872
lcl|NZ_CP007637.1_cds_WP_010212954.1_955	6954	10251	12726	12629	19914	22753	16488	10252	17876	17872	17357	17466	21569	26428	29558	23764	32506	34073	23626	23195	14004	17902	18144	16066	25246	29723	30424	32010	20053	23468	27561	22444	38179	54090	52497	31462
lcl|NZ_CP007637.1_cds_WP_010212953.1_956	749	1253	1421	1368	2222	2671	1782	1067	2006	1968	1835	1897	2173	2982	3140	2635	4004	4512	3011	2791	1128	1557	1476	1442	2713	3194	3296	3509	2425	3215	3690	2729	4245	6126	5912	3862
lcl|NZ_CP007637.1_cds_WP_010212952.1_957	563	1036	1251	1113	1458	1941	1298	730	1615	1579	1452	1178	2105	2546	2728	2221	3675	3605	2376	2159	1318	1641	1665	1485	2504	2962	2829	3236	2016	2538	2813	2213	4030	5739	5510	3250
lcl|NZ_CP007637.1_cds_WP_003171943.1_958	778	1286	1615	1558	2061	2403	1784	968	1949	2030	2065	1816	2055	2618	3052	2438	3385	3441	2364	2178	1148	1430	1557	1415	2388	3067	3056	3067	1752	2133	2562	2102	4196	5674	5301	3153
lcl|NZ_CP007637.1_cds_WP_010212949.1_959	26	69	76	55	78	119	62	36	91	61	100	77	81	108	120	100	129	134	85	88	48	87	63	86	100	124	110	107	96	173	148	136	155	200	204	149
lcl|NZ_CP007637.1_cds_WP_010212947.1_960	32	68	93	98	92	118	69	62	96	97	85	114	134	178	163	168	197	214	131	130	98	167	152	95	95	146	167	197	162	187	188	145	194	271	270	188
lcl|NZ_CP007637.1_cds_WP_010212946.1_961	14	38	40	46	58	56	42	35	57	63	36	57	60	75	66	65	76	62	46	55	44	58	61	43	57	61	83	93	51	64	71	62	84	130	113	74
lcl|NZ_CP007637.1_cds_WP_010212945.1_962	32	35	40	46	44	60	37	37	48	54	47	59	58	89	78	78	79	93	75	59	63	66	94	55	59	69	78	74	67	73	63	54	83	114	110	80
lcl|NZ_CP007637.1_cds_WP_038452737.1_963	69	106	151	139	52	60	40	38	67	73	53	101	74	94	87	88	75	102	74	79	68	111	134	68	77	78	78	116	76	79	99	74	86	138	110	102
lcl|NZ_CP007637.1_cds_WP_029529240.1_964	26	48	55	58	39	46	30	17	40	36	33	32	27	38	38	32	32	48	37	30	33	47	42	37	30	46	41	40	27	33	53	33	42	64	31	33
lcl|NZ_CP007637.1_cds_WP_010212939.1_965	3	17	28	21	24	15	13	7	20	19	22	23	26	19	24	29	24	34	14	19	15	18	28	22	24	21	16	35	28	23	26	15	19	24	44	19
lcl|NZ_CP007637.1_cds_WP_010212938.1_966	62	114	128	120	117	145	100	55	157	141	144	115	128	157	198	152	160	167	110	117	162	188	210	117	135	172	165	179	177	161	157	159	187	229	248	154
lcl|NZ_CP007637.1_cds_WP_010212937.1_967	97	170	180	185	194	252	149	98	189	176	179	203	195	243	238	218	236	214	193	135	171	248	288	227	200	194	241	250	187	211	236	201	242	298	321	234
lcl|NZ_CP007637.1_cds_WP_010212936.1_968	25	36	58	39	49	71	33	35	55	53	54	62	49	75	73	58	70	66	57	49	57	84	91	58	74	78	70	86	68	67	61	45	91	105	99	65
lcl|NZ_CP007637.1_cds_WP_010212935.1_969	9	14	21	20	19	18	18	14	17	14	17	26	13	16	25	21	15	28	18	24	11	19	27	13	17	19	25	40	16	21	26	14	13	41	22	30
lcl|NZ_CP007637.1_cds_WP_106119005.1_970	14	39	39	29	30	28	23	12	30	24	26	32	34	28	35	26	33	39	24	29	21	26	33	19	23	29	35	29	33	38	33	35	23	48	45	26
lcl|NZ_CP007637.1_cds_WP_029529239.1_971	28	52	65	55	48	88	55	33	84	80	71	57	90	121	122	111	129	130	108	75	55	85	105	87	91	121	124	149	112	141	146	144	136	209	181	114
lcl|NZ_CP007637.1_cds_WP_010212931.1_972	41	78	102	110	94	157	92	74	103	127	119	133	123	160	162	137	169	183	142	135	57	99	93	76	160	168	160	169	167	193	241	191	180	261	275	178
lcl|NZ_CP007637.1_cds_WP_010212929.1_973	6	8	15	5	3	9	13	4	12	9	11	11	12	9	13	12	12	17	13	13	1	10	8	7	13	11	13	16	16	23	8	12	14	18	37	16
lcl|NZ_CP007637.1_cds_WP_010212928.1_974	87	157	220	222	303	437	247	149	368	330	308	290	376	455	503	369	638	629	480	432	240	320	328	311	428	513	478	581	588	698	814	641	693	954	984	600
lcl|NZ_CP007637.1_cds_WP_029529238.1_975	232	291	377	416	222	246	217	126	242	240	263	286	229	267	332	274	268	266	190	167	313	338	387	209	322	349	368	405	238	235	243	201	315	484	415	257
lcl|NZ_CP007637.1_cds_WP_010212926.1_976	51	97	126	93	92	114	62	59	115	99	74	116	92	124	130	95	135	146	106	76	103	166	166	94	97	135	130	153	123	124	159	123	134	204	203	151
lcl|NZ_CP007637.1_cds_WP_010212925.1_977	6	19	39	27	31	40	23	18	29	29	22	48	34	47	48	32	52	61	55	31	30	46	44	24	38	34	56	57	62	67	75	65	47	92	73	76
lcl|NZ_CP007637.1_cds_WP_010212923.1_978	1442	2171	2881	2675	444	510	313	216	469	420	427	423	470	546	608	505	515	585	424	349	376	540	597	456	477	557	563	589	412	465	551	444	596	802	825	518
lcl|NZ_CP007637.1_cds_WP_010212922.1_979	1140	2136	2513	2273	296	370	220	161	375	355	349	267	382	470	551	381	393	425	274	265	280	373	379	271	449	457	435	467	286	301	351	281	447	607	611	353
lcl|NZ_CP007637.1_cds_WP_010212921.1_980	329	585	659	637	109	140	73	47	129	127	141	128	138	153	167	133	120	157	104	103	143	187	183	130	122	146	153	178	95	125	118	109	199	257	228	146
lcl|NZ_CP007637.1_cds_WP_010212920.1_981	203	301	383	371	214	319	147	140	252	233	245	233	269	306	343	284	343	330	244	211	268	350	352	279	270	344	333	362	267	260	311	262	311	489	485	321
lcl|NZ_CP007637.1_cds_WP_010212919.1_982	342	552	565	638	491	732	482	312	696	607	568	612	569	753	698	583	653	747	520	466	224	303	281	239	619	744	794	752	499	686	756	601	861	1217	1032	733
lcl|NZ_CP007637.1_cds_WP_010212918.1_983	221	336	407	381	248	372	206	154	304	337	303	317	358	511	481	500	341	413	267	270	267	347	358	285	492	486	558	608	278	323	331	291	428	548	538	379
lcl|NZ_CP007637.1_cds_WP_010212917.1_984	76	131	151	169	145	155	126	69	161	120	125	131	163	160	212	173	156	208	136	141	208	234	237	186	155	216	216	227	155	164	208	164	238	306	262	170
lcl|NZ_CP007637.1_cds_WP_010212916.1_985	500	912	1067	1025	1949	2308	1766	933	1981	1931	1784	1875	1446	1832	2101	1681	2329	2438	1849	1607	1534	2059	2208	1735	1534	1765	1818	1860	2423	2672	3074	2636	2709	3720	3900	2607
lcl|NZ_CP007637.1_cds_WP_010212914.1_986	204	297	407	316	314	413	260	157	319	299	278	304	339	391	444	389	508	455	367	302	146	258	251	268	380	437	408	622	458	453	528	483	494	608	642	468
lcl|NZ_CP007637.1_cds_WP_010212913.1_987	52	109	140	114	80	83	74	53	75	75	79	82	77	106	103	95	122	120	89	75	73	107	112	97	95	114	88	91	122	120	134	115	119	186	194	125
lcl|NZ_CP007637.1_cds_WP_010212911.1_988	205	372	487	407	122	160	123	72	102	104	124	132	104	151	162	149	219	216	142	130	81	85	94	100	144	181	181	154	146	201	201	175	210	306	293	167
lcl|NZ_CP007637.1_cds_WP_010212910.1_989	192	309	376	374	169	183	127	89	172	181	132	188	145	181	188	171	188	210	150	129	152	191	206	160	159	185	220	184	150	179	211	155	224	258	286	192
lcl|NZ_CP007637.1_cds_WP_010212908.1_990	36	48	81	71	51	60	28	19	56	61	40	67	57	58	66	57	63	54	48	32	65	68	82	55	57	81	70	89	66	49	68	45	70	83	78	56
lcl|NZ_CP007637.1_cds_WP_010212907.1_991	65	84	107	143	175	180	159	101	172	146	161	178	146	187	199	152	175	202	171	125	142	197	236	143	165	202	225	232	206	222	250	224	239	375	347	271
lcl|NZ_CP007637.1_cds_WP_010212906.1_992	12779	17312	21509	20691	16338	21610	11817	8314	17967	17137	17628	13732	20628	22016	24586	22136	28066	24768	18752	16281	23591	31946	31777	26477	17994	22224	21576	25918	26408	29124	29796	26486	21773	30012	29907	18260
lcl|NZ_CP007637.1_cds_WP_029529237.1_993	178	263	366	311	356	456	272	194	394	351	311	350	379	455	460	395	546	595	442	381	364	560	562	434	344	397	452	558	521	625	644	631	502	727	746	424
lcl|NZ_CP007637.1_cds_WP_010212903.1_994	29	53	69	78	25	35	24	16	29	25	39	39	27	47	49	39	48	47	40	29	44	52	60	29	36	42	42	50	29	26	41	38	38	50	60	37
lcl|NZ_CP007637.1_cds_WP_010212902.1_995	18	38	47	29	22	22	19	10	20	9	21	14	19	31	38	25	25	22	19	23	17	24	26	12	21	25	17	26	21	23	23	19	28	31	40	21
lcl|NZ_CP007637.1_cds_WP_010212901.1_996	6	10	6	8	5	5	1	3	7	0	2	6	4	6	7	4	4	8	6	3	8	10	10	5	5	3	3	0	1	3	7	3	6	13	6	1
lcl|NZ_CP007637.1_cds_WP_010212900.1_997	43	72	88	83	52	79	45	29	63	48	56	54	54	90	89	68	69	80	66	37	46	71	61	32	62	96	105	83	55	73	85	63	76	116	112	77
lcl|NZ_CP007637.1_cds_WP_010212899.1_998	11	14	20	18	4	7	6	5	12	12	5	14	6	9	17	10	9	5	10	10	5	17	14	6	13	13	15	14	1	8	7	6	14	18	10	10
lcl|NZ_CP007637.1_cds_WP_010212898.1_999	17	21	31	34	8	17	8	5	7	6	5	13	18	13	15	12	13	10	9	8	9	6	11	5	14	12	19	13	8	6	14	8	11	28	13	17
lcl|NZ_CP007637.1_cds_WP_010212897.1_1000	31	47	67	71	38	52	25	32	53	48	33	58	46	49	64	43	45	45	35	32	47	66	71	39	37	42	54	57	36	43	53	44	35	62	66	50
lcl|NZ_CP007637.1_cds_WP_010212895.1_1001	11	21	26	15	29	34	17	11	34	29	21	31	26	28	34	39	43	40	31	35	47	27	41	30	33	33	34	44	62	49	56	61	49	74	82	63
lcl|NZ_CP007637.1_cds_WP_010212893.1_1002	47	76	91	83	162	204	128	68	151	156	147	164	155	217	240	177	355	330	253	230	179	239	242	191	191	221	235	251	340	382	445	333	313	469	518	319
lcl|NZ_CP007637.1_cds_WP_005785131.1_1003	109	225	246	252	192	264	223	77	219	202	205	193	208	258	284	219	394	404	262	290	202	259	258	161	250	308	306	286	371	391	513	447	508	736	806	456
lcl|NZ_CP007637.1_cds_WP_010212891.1_1004	107	172	214	209	237	294	171	117	266	242	214	235	235	314	340	304	402	430	298	261	201	280	314	231	249	339	391	392	378	460	511	420	447	623	631	391
lcl|NZ_CP007637.1_cds_WP_010212889.1_1005	894	1487	1861	1790	846	1100	708	395	851	748	765	754	986	1148	1382	1161	1510	1581	1142	1060	553	769	809	727	1250	1572	1561	1652	1462	1633	1908	1555	1913	2756	2656	1703
lcl|NZ_CP007637.1_cds_WP_010212888.1_1006	150	241	294	302	328	440	291	179	343	333	342	345	337	388	509	401	442	452	384	317	254	374	376	318	367	480	497	540	394	438	546	496	511	715	841	549
lcl|NZ_CP007637.1_cds_WP_010212887.1_1007	28	37	54	57	72	75	48	31	62	38	53	61	45	63	79	52	97	113	68	68	56	72	51	55	75	96	77	66	99	107	125	104	119	197	172	126
lcl|NZ_CP007637.1_cds_WP_010212886.1_1008	351	644	755	761	844	1040	632	391	834	812	723	765	956	1130	1299	1061	1783	1852	1286	1290	1062	1338	1352	1085	1045	1316	1211	1345	1776	2074	2249	1824	1967	2763	2777	1773
lcl|NZ_CP007637.1_cds_WP_010212885.1_1009	58	81	77	95	131	176	83	61	117	115	98	115	140	222	178	171	260	278	195	165	118	156	142	145	147	215	210	212	252	289	365	294	269	325	375	251
lcl|NZ_CP007637.1_cds_WP_010212884.1_1010	91	100	152	124	159	188	126	74	147	127	119	124	142	174	194	167	274	258	187	172	149	167	181	128	170	199	225	226	269	281	302	292	291	413	411	292
lcl|NZ_CP007637.1_cds_WP_003188853.1_1011	244	389	539	501	447	554	367	247	448	466	401	441	571	718	743	592	854	919	605	567	399	550	561	457	749	757	792	894	770	994	1046	898	956	1336	1417	927
lcl|NZ_CP007637.1_cds_WP_010212881.1_1012	186	292	393	338	221	320	196	121	284	238	258	251	332	337	446	363	444	449	355	274	212	273	329	264	335	472	478	503	344	432	449	396	506	658	742	518
lcl|NZ_CP007637.1_cds_WP_010212880.1_1013	90	146	155	159	108	158	98	58	120	115	113	126	123	130	165	112	168	188	120	113	63	96	115	91	153	184	163	195	119	157	157	130	212	306	284	167
lcl|NZ_CP007637.1_cds_WP_010212878.1_1014	139	205	252	245	172	216	140	87	192	152	159	187	200	234	255	257	307	273	216	169	132	247	206	172	248	272	272	292	210	234	269	241	282	433	393	270
lcl|NZ_CP007637.1_cds_WP_010212877.1_1015	18	10	17	27	5	14	11	15	24	9	10	20	24	22	18	11	14	19	12	19	19	26	25	10	19	18	14	22	7	15	19	11	15	31	19	27
lcl|NZ_CP007637.1_cds_WP_010212876.1_1016	55	68	111	111	170	192	135	80	173	180	171	162	144	201	248	206	390	409	296	248	192	222	238	192	194	284	268	275	393	449	511	391	422	599	620	364
lcl|NZ_CP007637.1_cds_WP_029529236.1_1017	274	368	451	456	243	305	237	141	252	255	254	280	265	406	380	358	271	313	201	206	161	185	154	143	367	409	448	394	203	256	283	225	339	471	490	334
lcl|NZ_CP007637.1_cds_WP_010212871.1_1018	80	187	232	198	83	134	73	48	88	82	101	87	88	145	147	114	118	121	82	82	41	70	61	49	166	152	191	178	76	93	108	97	132	207	196	135
lcl|NZ_CP007637.1_cds_WP_010212870.1_1019	180	301	393	451	301	362	249	157	323	295	302	294	387	473	460	466	494	452	301	291	1027	1220	1479	766	411	452	544	573	399	347	396	452	526	658	712	466
lcl|NZ_CP007637.1_cds_WP_010212868.1_1020	15	20	51	31	32	50	32	25	45	43	37	38	50	62	73	62	96	77	77	59	33	59	42	46	54	73	72	88	82	90	121	79	89	121	134	80
lcl|NZ_CP007637.1_cds_WP_010212866.1_1021	13	18	26	36	37	49	25	25	28	35	33	41	50	61	80	50	87	97	72	55	66	83	95	66	58	56	59	68	97	119	110	114	84	138	143	91
lcl|NZ_CP007637.1_cds_WP_010212864.1_1022	15	27	29	42	33	54	27	12	41	39	31	57	46	35	43	38	69	59	50	25	28	45	24	16	48	42	41	60	57	85	74	84	70	98	114	54
lcl|NZ_CP007637.1_cds_WP_175439632.1_1023	1724	2822	3320	3132	1013	1238	849	459	1268	1221	1117	914	1021	1177	1333	1055	1444	1417	999	867	1185	1383	1375	1079	895	1105	1067	1098	1323	1400	1532	1126	1213	1778	1675	1078
lcl|NZ_CP007637.1_cds_WP_010212860.1_1024	32	40	47	42	57	79	52	39	52	58	62	61	69	79	71	64	74	81	70	66	48	44	53	50	66	69	87	93	85	99	92	87	86	144	134	82
lcl|NZ_CP007637.1_cds_WP_029529235.1_1025	107	172	218	229	353	419	269	183	375	416	363	401	399	557	626	525	461	466	355	283	168	251	265	182	551	663	765	701	314	359	431	381	520	802	711	475
lcl|NZ_CP007637.1_cds_WP_010212857.1_1026	439	660	789	783	1808	2148	1617	1126	1786	1828	1691	2248	1533	1989	2100	1785	1348	1572	1060	1168	853	951	960	820	2222	2499	2585	2832	1042	1210	1417	1187	2015	2800	2659	1622
lcl|NZ_CP007637.1_cds_WP_010212856.1_1027	346	506	619	602	1512	1965	1150	738	1752	1583	1422	1406	1882	2427	2694	2218	2216	2342	1474	1491	1183	1582	1661	1322	2991	3207	3161	3535	1564	1742	2011	1481	2581	3709	3446	2178
lcl|NZ_CP007637.1_cds_WP_010212854.1_1028	156	270	366	351	818	1129	596	430	956	871	894	808	1067	1272	1345	1163	1201	1208	764	782	1157	1511	1519	1035	1433	1611	1700	1874	827	903	1000	808	1455	1975	1895	1169
lcl|NZ_CP007637.1_cds_WP_010212852.1_1029	59	128	144	137	220	345	219	133	305	296	285	205	377	457	469	423	460	490	313	282	203	286	278	178	477	571	583	697	311	351	385	295	566	834	737	474
lcl|NZ_CP007637.1_cds_WP_010212849.1_1030	5	13	14	11	26	30	21	14	41	43	36	19	32	48	56	40	57	57	42	28	14	25	22	24	49	77	61	79	37	40	39	39	46	75	84	46
lcl|NZ_CP007637.1_cds_WP_038452746.1_1031	49	71	79	79	150	182	154	70	144	167	156	156	225	233	267	208	277	280	161	157	127	188	210	154	282	294	308	342	195	176	212	204	296	426	417	262
lcl|NZ_CP007637.1_cds_WP_010212844.1_1032	146	247	310	328	664	737	519	336	660	525	534	618	480	628	657	532	600	646	437	418	593	835	837	575	675	770	832	755	504	526	569	556	862	1203	1075	724
lcl|NZ_CP007637.1_cds_WP_010212843.1_1033	36	36	56	94	34	59	46	40	57	45	30	82	66	54	65	59	37	74	48	49	36	50	83	41	49	58	70	74	44	55	52	36	44	100	83	58
lcl|NZ_CP007637.1_cds_WP_029529234.1_1034	4415	7242	9055	8574	3503	4776	3258	1889	4167	4042	3867	3725	4776	5991	6927	5821	4923	5191	3417	3389	2504	3180	3190	2769	6484	7843	7804	8207	3521	3890	4462	3422	5989	8455	8070	4844
lcl|NZ_CP007637.1_cds_WP_010212840.1_1035	104	154	182	208	185	195	127	102	160	180	171	223	162	203	239	200	190	212	154	146	142	198	189	188	177	213	240	223	180	204	231	177	209	306	307	238
lcl|NZ_CP007637.1_cds_WP_010212838.1_1036	7	8	5	7	6	16	6	4	9	12	13	14	5	10	8	13	20	17	16	12	7	11	6	6	25	13	19	25	21	22	26	19	15	25	29	12
lcl|NZ_CP007637.1_cds_WP_010212837.1_1037	14	16	19	23	15	31	27	14	22	23	20	32	19	31	32	31	33	41	25	29	42	48	44	28	29	37	38	39	41	30	47	30	36	52	74	39
lcl|NZ_CP007637.1_cds_WP_029529233.1_1038	11	11	20	22	18	23	13	7	13	18	17	15	13	21	16	16	19	23	16	17	19	24	26	11	18	18	24	29	12	14	23	11	18	35	30	22
lcl|NZ_CP007637.1_cds_WP_010212835.1_1039	6	9	11	19	13	19	10	5	13	14	20	14	10	23	22	21	13	20	15	10	14	10	28	11	10	22	25	22	11	17	16	17	23	19	27	16
lcl|NZ_CP007637.1_cds_WP_010212834.1_1040	102	164	237	239	202	241	159	117	207	192	183	235	201	254	256	228	228	279	221	198	209	303	357	261	226	271	277	329	222	220	273	217	312	433	414	277
lcl|NZ_CP007637.1_cds_WP_010212832.1_1041	29	41	44	63	42	50	43	21	58	47	44	59	57	62	70	53	57	66	50	45	35	41	46	37	54	57	70	77	39	70	68	52	73	115	99	60
lcl|NZ_CP007637.1_cds_WP_010212831.1_1042	24	41	56	46	36	57	34	27	59	49	29	51	49	68	73	67	71	79	57	44	67	82	100	69	54	62	67	83	81	71	62	60	94	103	133	63
lcl|NZ_CP007637.1_cds_WP_010212830.1_1043	19	36	58	56	51	47	30	24	47	40	40	49	52	53	62	47	53	52	31	35	48	59	62	47	41	57	68	79	44	45	69	60	76	96	83	50
lcl|NZ_CP007637.1_cds_WP_010212829.1_1044	17	34	54	50	31	45	35	21	52	43	40	49	58	62	78	49	62	80	52	42	37	41	48	36	74	81	72	79	49	64	74	59	68	123	115	60
lcl|NZ_CP007637.1_cds_WP_010212827.1_1045	75	85	128	129	94	118	100	47	85	81	79	109	104	116	119	105	117	129	107	80	189	199	228	129	131	134	153	140	75	114	121	112	146	224	201	113
lcl|NZ_CP007637.1_cds_WP_038452749.1_1046	399	565	758	811	803	911	617	455	724	692	705	827	671	813	822	698	819	812	665	562	932	1182	1185	888	731	851	922	962	724	725	873	841	888	1337	1314	840
lcl|NZ_CP007637.1_cds_WP_010212823.1_1047	108	151	170	179	108	153	91	66	138	109	105	94	166	200	198	159	192	212	132	141	123	159	160	117	159	197	198	215	203	255	230	222	237	346	305	203
lcl|NZ_CP007637.1_cds_WP_010212822.1_1048	91	151	147	135	75	113	71	36	97	95	86	76	82	112	113	87	115	125	71	74	47	64	76	58	79	117	112	103	116	118	145	112	125	202	203	100
lcl|NZ_CP007637.1_cds_WP_010212820.1_1049	21	21	33	23	23	25	17	12	26	24	18	28	26	15	23	13	11	21	19	12	13	21	33	18	24	17	28	22	20	21	25	23	18	32	18	18
lcl|NZ_CP007637.1_cds_WP_051640415.1_1050	147	227	327	356	245	294	214	137	300	262	237	356	262	340	350	258	285	305	240	225	270	342	411	236	284	306	345	420	275	303	315	279	290	443	466	303
lcl|NZ_CP007637.1_cds_WP_029529231.1_1051	35	67	106	98	91	102	66	49	87	95	72	108	90	123	131	94	92	135	91	64	83	117	80	72	102	112	126	104	98	92	121	117	129	173	163	126
lcl|NZ_CP007637.1_cds_WP_029529230.1_1052	36	56	76	81	64	86	62	54	70	86	71	97	65	78	110	99	92	86	72	69	52	91	107	65	74	101	91	104	86	86	110	83	108	149	127	102
lcl|NZ_CP007637.1_cds_WP_038452754.1_1053	179	262	366	393	195	206	167	117	210	197	173	224	201	235	262	221	230	229	197	167	192	274	296	172	250	248	294	320	167	194	213	181	218	334	329	219
lcl|NZ_CP007637.1_cds_WP_010212813.1_1054	2683	4192	4962	4842	1537	2076	1331	1003	1796	1815	1840	1884	1992	2662	2776	2552	1642	1930	1318	1227	894	1172	1102	963	2346	2776	3000	3015	958	1212	1345	1064	2107	2877	2589	1725
lcl|NZ_CP007637.1_cds_1055	11	15	21	33	43	36	18	12	26	35	24	33	35	27	26	23	33	49	31	32	48	41	36	52	24	18	33	35	29	45	47	42	51	68	65	41
lcl|NZ_CP007637.1_cds_WP_010212811.1_1056	256	380	551	508	194	268	159	106	295	253	189	196	240	306	308	246	407	384	300	225	304	401	418	333	179	204	229	257	381	427	515	342	383	512	525	306
lcl|NZ_CP007637.1_cds_WP_010212810.1_1057	38	57	98	66	35	42	27	24	55	46	27	54	49	58	65	35	61	61	56	34	58	60	63	43	54	55	61	53	59	60	61	41	65	82	75	62
lcl|NZ_CP007637.1_cds_WP_156046206.1_1058	1	6	4	4	5	1	4	1	1	0	0	1	3	5	4	6	3	2	0	3	4	3	6	1	2	6	4	5	4	7	4	4	6	11	8	5
lcl|NZ_CP007637.1_cds_WP_010212809.1_1059	147	259	291	315	362	399	253	170	304	330	297	317	289	368	432	363	504	566	394	407	211	311	305	233	385	463	490	437	537	607	674	550	604	840	824	565
lcl|NZ_CP007637.1_cds_WP_010212808.1_1060	406	585	712	656	592	693	471	260	510	512	516	533	585	727	744	650	739	762	575	563	415	547	585	496	812	978	1092	1046	556	601	666	675	990	1262	1289	792
lcl|NZ_CP007637.1_cds_WP_010212806.1_1061	366	570	695	718	568	678	457	314	515	482	454	582	514	677	672	581	595	718	475	451	345	421	426	336	754	899	1022	942	448	499	613	508	798	1183	1142	706
lcl|NZ_CP007637.1_cds_WP_010212805.1_1062	424	741	843	851	656	783	608	369	686	643	676	706	683	952	956	872	776	830	639	628	412	552	592	520	954	1171	1240	1272	626	637	753	670	1009	1366	1313	838
lcl|NZ_CP007637.1_cds_WP_010212803.1_1063	1392	2074	2634	2462	1791	2077	1443	985	1671	1694	1676	1966	1961	2605	2582	2327	1858	1934	1419	1388	972	1441	1511	1251	2684	3177	3335	3514	1335	1516	1716	1696	2487	3267	3280	2067
lcl|NZ_CP007637.1_cds_WP_010212802.1_1064	338	468	628	627	883	1073	693	449	841	784	740	803	873	1146	1147	1025	1428	1543	987	1067	814	993	1107	907	1111	1261	1360	1422	1429	1593	1915	1676	1712	2403	2391	1490
lcl|NZ_CP007637.1_cds_WP_010212801.1_1065	14	27	31	20	30	44	30	18	33	25	37	27	32	44	48	45	80	68	35	48	18	42	32	24	49	55	51	61	74	81	68	66	85	116	115	80
lcl|NZ_CP007637.1_cds_WP_010212799.1_1066	17	22	32	35	35	51	25	27	44	52	31	35	65	73	46	61	99	74	53	35	51	75	72	49	57	77	63	91	82	107	97	80	97	123	128	94
lcl|NZ_CP007637.1_cds_WP_021492540.1_1067	88	179	241	238	250	266	173	110	238	233	215	186	187	293	283	251	299	331	212	215	288	340	381	261	255	272	315	313	331	365	384	332	344	497	508	317
lcl|NZ_CP007637.1_cds_WP_010212793.1_1068	191	272	444	441	353	447	290	188	382	351	320	366	369	434	498	449	471	501	344	338	390	611	620	396	449	478	489	583	403	468	516	416	461	687	646	470
lcl|NZ_CP007637.1_cds_WP_010212792.1_1069	19	13	26	30	18	19	13	6	14	19	9	26	20	26	30	17	17	29	20	16	5	18	29	18	19	29	30	30	26	17	31	11	17	32	20	22
lcl|NZ_CP007637.1_cds_WP_010212791.1_1070	125	221	232	278	481	496	369	245	381	374	366	394	402	491	533	437	551	607	410	394	454	555	542	453	409	520	528	515	596	706	771	612	669	944	957	608
lcl|NZ_CP007637.1_cds_WP_010212790.1_1071	92	144	214	196	96	146	87	51	94	107	88	99	108	97	161	125	152	151	98	108	91	108	95	63	116	143	139	165	126	146	152	130	142	220	206	155
lcl|NZ_CP007637.1_cds_WP_010212789.1_1072	48	72	114	94	46	64	36	27	50	42	44	46	57	73	80	63	68	74	58	47	36	87	84	58	67	64	55	102	59	79	56	49	79	125	118	85
lcl|NZ_CP007637.1_cds_WP_010212788.1_1073	165	248	305	319	260	243	134	141	234	189	207	212	196	245	192	179	176	182	138	89	145	231	254	155	174	199	233	263	137	159	165	180	190	281	248	191
lcl|NZ_CP007637.1_cds_WP_010212787.1_1074	64	84	104	99	65	67	63	36	58	61	57	72	44	71	94	65	70	95	49	51	43	73	62	33	74	101	80	74	56	77	74	70	83	107	144	85
lcl|NZ_CP007637.1_cds_WP_010212785.1_1075	180	371	447	396	172	265	150	95	205	209	207	216	230	329	309	260	209	227	195	137	139	157	169	143	284	351	302	398	147	189	207	214	241	348	317	249
lcl|NZ_CP007637.1_cds_WP_010212783.1_1076	101	175	221	163	88	103	80	56	86	77	79	103	69	97	115	95	117	97	100	85	66	87	108	84	100	121	107	154	94	118	127	106	135	188	183	117
lcl|NZ_CP007637.1_cds_WP_010212781.1_1077	265	376	519	392	167	167	139	101	188	136	130	142	157	206	234	203	205	244	151	119	172	209	224	137	198	242	224	264	186	218	247	191	257	372	342	238
lcl|NZ_CP007637.1_cds_1078	64	65	103	100	45	51	22	23	26	40	33	50	48	47	68	55	54	62	48	36	53	75	75	57	45	73	76	66	48	47	54	40	66	102	97	71
lcl|NZ_CP007637.1_cds_WP_010212776.1_1079	79	110	132	122	115	142	110	68	114	117	101	125	132	154	152	135	125	140	109	127	148	181	203	107	135	191	161	199	108	115	145	137	138	199	217	144
lcl|NZ_CP007637.1_cds_WP_010212774.1_1080	102	146	204	192	171	232	163	99	183	183	172	200	237	239	275	236	269	273	191	172	138	191	206	140	216	313	310	358	225	235	296	276	290	448	412	307
lcl|NZ_CP007637.1_cds_WP_010212772.1_1081	157	280	320	357	423	511	336	201	475	378	408	406	484	553	678	516	760	740	506	503	563	700	720	552	533	645	658	708	680	718	826	735	823	1114	1081	736
lcl|NZ_CP007637.1_cds_WP_176332300.1_1082	33	78	94	94	68	101	46	43	63	53	68	68	51	62	80	72	75	62	48	54	78	110	107	93	59	82	87	85	53	52	66	52	87	88	109	77
lcl|NZ_CP007637.1_cds_WP_162098526.1_1083	121	248	239	293	167	160	111	68	143	158	134	125	147	167	185	132	212	214	163	148	95	122	107	107	156	176	210	206	121	183	184	160	238	359	281	203
lcl|NZ_CP007637.1_cds_WP_010212767.1_1084	103	156	226	213	158	201	118	89	156	128	130	164	173	230	216	178	179	225	167	138	129	183	187	108	218	236	219	243	153	201	192	179	194	314	290	210
lcl|NZ_CP007637.1_cds_WP_010212765.1_1085	905	1432	1785	1641	749	1003	666	421	860	842	859	747	958	1181	1379	1195	1226	1223	882	825	746	922	943	867	1251	1485	1654	1723	751	892	1072	906	1451	1938	1889	1158
lcl|NZ_CP007637.1_cds_WP_010212763.1_1086	623	977	1198	1276	638	742	546	355	640	624	586	687	600	893	1003	765	772	872	574	560	407	547	578	490	895	1122	1124	1169	556	726	786	678	1023	1452	1369	805
lcl|NZ_CP007637.1_cds_WP_010212762.1_1087	644	1036	1268	1198	629	768	563	323	678	622	624	597	879	1087	1320	1109	1237	1185	793	767	555	754	848	746	1238	1449	1514	1663	792	928	1050	878	1126	1669	1708	972
lcl|NZ_CP007637.1_cds_WP_010212760.1_1088	2967	4465	5380	5509	6163	7131	5243	3564	5571	5520	5282	6345	6074	7857	8554	7120	7201	7888	5609	5801	3227	4051	3875	3561	8169	9426	10157	10139	5763	6915	8090	6786	10734	15588	14534	8381
lcl|NZ_CP007637.1_cds_WP_010212758.1_1089	850	1360	1632	1645	681	772	556	347	638	615	590	589	650	844	870	707	765	852	616	524	619	853	825	705	751	861	944	977	748	760	899	773	925	1297	1176	815
lcl|NZ_CP007637.1_cds_WP_010212755.1_1090	176	212	296	311	455	551	363	231	460	445	383	465	434	573	636	523	698	846	580	517	451	556	530	495	559	668	675	685	795	878	1023	862	835	1183	1134	750
lcl|NZ_CP007637.1_cds_WP_010212752.1_1091	1020	1695	2005	1958	645	780	543	318	625	608	603	692	603	793	883	685	696	756	491	507	321	436	401	399	758	866	883	859	632	725	785	604	880	1236	1211	666
lcl|NZ_CP007637.1_cds_WP_010212751.1_1092	90	158	202	194	79	86	50	39	75	68	64	111	62	92	100	84	60	93	62	52	63	84	81	76	60	62	70	80	57	72	90	63	95	109	104	84
lcl|NZ_CP007637.1_cds_WP_010212749.1_1093	298	462	622	610	737	782	535	321	636	594	589	578	554	673	712	635	734	719	612	493	1285	1505	1654	1117	711	681	810	852	759	739	915	835	959	1265	1339	805
lcl|NZ_CP007637.1_cds_WP_010212748.1_1094	108	134	187	187	138	165	101	60	154	129	115	114	132	155	219	168	225	271	180	171	117	167	169	140	139	187	190	171	212	228	261	225	271	393	414	266
lcl|NZ_CP007637.1_cds_WP_010212747.1_1095	199	369	383	367	271	310	237	128	233	248	251	311	270	337	360	280	366	458	317	294	230	290	262	240	295	323	360	332	344	376	464	385	409	638	661	442
lcl|NZ_CP007637.1_cds_WP_010212746.1_1096	1137	2074	2491	2507	985	1240	796	486	1020	986	1040	1003	1113	1324	1554	1349	1352	1404	985	895	888	1166	1255	989	1423	1694	1680	1813	1575	1601	1938	1679	1717	2244	2225	1448
lcl|NZ_CP007637.1_cds_WP_010212745.1_1097	83	144	209	145	204	303	178	115	277	231	277	210	351	406	430	390	511	472	315	316	208	313	309	307	309	444	413	495	456	559	568	478	549	770	828	483
lcl|NZ_CP007637.1_cds_WP_010212744.1_1098	1260	2306	2706	2683	19746	23619	17097	9727	18811	18882	19512	18951	19409	22270	26311	21522	26276	24720	19684	16190	13465	18974	18801	20669	20242	24448	23872	28128	22385	25355	28222	25108	24473	32190	34336	22549
lcl|NZ_CP007637.1_cds_WP_003208706.1_1099	89	113	108	131	18	30	23	15	27	29	30	38	22	27	24	16	17	18	20	14	19	31	30	12	11	29	23	26	21	26	23	22	32	41	49	37
lcl|NZ_CP007637.1_cds_WP_003172097.1_1100	642	970	1212	1120	743	819	687	362	796	729	672	667	992	1233	1402	1114	1210	1298	826	849	635	836	809	763	856	1178	1081	1213	1231	1445	1657	1238	1484	2052	2069	1251
lcl|NZ_CP007637.1_cds_WP_010212742.1_1101	62	88	112	119	185	205	128	76	219	166	172	155	212	250	288	243	388	347	290	233	196	250	219	213	226	288	311	357	308	370	446	354	425	615	624	355
lcl|NZ_CP007637.1_cds_WP_010212741.1_1102	174	264	302	313	550	671	422	237	564	552	502	483	557	704	726	651	898	976	668	638	375	465	487	442	620	807	825	894	904	1073	1176	1055	1077	1464	1554	946
lcl|NZ_CP007637.1_cds_WP_010212739.1_1103	1653	2921	3556	3347	3357	4088	2779	1581	3983	3701	3942	3227	3832	4800	5407	4714	5326	5288	3633	3391	4425	5483	5745	4721	4939	5818	5616	6068	5657	5906	6318	5789	5142	6939	7074	4345
lcl|NZ_CP007637.1_cds_WP_010212738.1_1104	572	932	1157	1061	2274	2571	1637	970	2127	1972	1934	1881	2369	2678	3212	2771	4333	4153	3025	2938	3207	4223	4294	3578	2407	2881	2940	3422	3967	4375	5137	4094	4636	6613	7014	4385
lcl|NZ_CP007637.1_cds_WP_010212736.1_1105	37	66	76	93	87	93	60	50	88	84	76	102	76	94	93	72	74	101	76	56	99	157	149	118	67	81	110	113	71	103	73	78	96	160	138	114
lcl|NZ_CP007637.1_cds_WP_010212735.1_1106	10	12	12	17	22	22	17	12	21	10	18	22	20	26	17	24	32	30	25	20	45	39	38	55	21	30	37	47	24	35	40	53	37	44	55	36
lcl|NZ_CP007637.1_cds_WP_010212734.1_1107	93	129	153	147	151	186	135	100	163	162	141	185	178	187	208	166	206	181	144	134	171	206	242	171	193	195	222	248	208	202	212	186	246	335	327	186
lcl|NZ_CP007637.1_cds_WP_010212733.1_1108	33	41	58	63	52	64	62	37	59	54	58	70	59	84	74	53	94	70	57	70	41	54	58	49	68	59	75	91	69	76	119	85	78	145	147	83
lcl|NZ_CP007637.1_cds_WP_021492527.1_1109	162	279	377	319	356	376	268	181	330	296	322	334	390	520	568	510	801	766	582	504	288	424	390	369	469	571	553	632	758	855	928	850	732	1205	1114	757
lcl|NZ_CP007637.1_cds_WP_010212730.1_1110	140	248	258	267	281	354	188	124	300	253	240	257	282	354	403	348	465	506	340	312	363	505	452	367	288	404	365	433	437	577	576	508	565	777	718	491
lcl|NZ_CP007637.1_cds_WP_003208688.1_1111	30	56	65	75	64	110	50	45	71	55	54	52	78	99	109	92	243	187	165	141	49	91	113	93	97	123	137	167	209	205	224	233	163	238	283	193
lcl|NZ_CP007637.1_cds_WP_010212728.1_1112	291	532	633	617	509	600	389	245	551	519	498	483	583	665	736	613	839	870	618	568	631	937	930	742	630	748	759	883	874	894	946	892	938	1386	1358	846
lcl|NZ_CP007637.1_cds_WP_010212726.1_1113	360	564	686	744	779	832	652	334	763	716	695	776	541	857	871	719	740	879	613	537	867	1016	1155	837	781	962	1007	970	861	803	1020	937	1095	1447	1487	915
lcl|NZ_CP007637.1_cds_WP_010212724.1_1114	1114	1773	2065	2133	1988	2363	1921	1113	2044	1932	1951	2383	1228	1629	1769	1434	1509	1722	1299	1177	493	809	779	793	1388	1698	1632	1800	1563	1884	2082	1729	1879	2299	2625	1788
lcl|NZ_CP007637.1_cds_WP_175439628.1_1115	206	341	447	418	407	449	318	225	431	377	410	353	352	443	527	422	542	573	389	340	454	551	557	439	418	499	531	538	474	532	608	548	588	835	829	577
lcl|NZ_CP007637.1_cds_WP_021492473.1_1116	226	355	353	572	449	534	409	266	395	403	378	549	297	330	370	287	232	417	204	230	629	612	629	435	366	484	631	397	348	311	388	384	710	907	861	518
lcl|NZ_CP007637.1_cds_WP_010212721.1_1117	26	45	60	45	33	38	23	12	44	36	36	40	70	67	65	61	76	74	55	41	66	94	93	63	45	62	52	63	43	77	63	50	64	84	68	64
lcl|NZ_CP007637.1_cds_WP_010212719.1_1118	224	305	451	415	281	361	241	129	289	267	207	252	325	382	421	347	346	398	260	246	200	294	261	214	330	390	388	373	343	416	500	331	378	548	493	320
lcl|NZ_CP007637.1_cds_WP_010212718.1_1119	410	626	818	749	444	578	386	229	491	463	397	369	452	629	631	482	550	650	368	421	280	368	394	293	550	618	583	658	584	620	763	493	592	903	788	539
lcl|NZ_CP007637.1_cds_WP_010212717.1_1120	238	330	422	422	273	320	311	168	271	266	228	378	165	212	230	214	157	248	145	181	93	133	107	90	206	223	268	232	248	283	307	189	279	348	400	256
lcl|NZ_CP007637.1_cds_WP_038452768.1_1121	836	1513	1967	1876	893	1174	805	483	953	927	832	785	1057	1293	1389	1118	1237	1357	828	797	939	1229	1248	814	1043	1175	1199	1258	1058	1416	1463	992	1249	1781	1667	1075
lcl|NZ_CP007637.1_cds_WP_010212715.1_1122	680	1035	1376	1350	660	853	577	329	645	592	496	494	731	811	979	724	753	897	554	600	689	873	879	614	790	825	823	898	798	930	1037	696	914	1284	1249	726
lcl|NZ_CP007637.1_cds_WP_010212714.1_1123	1387	2195	2874	2927	1612	1826	1221	790	1328	1155	987	1251	1276	1354	1649	1305	1394	1423	917	947	2259	2793	3171	1934	1285	1356	1586	1701	1653	1621	1734	1417	1527	2116	2187	1356
lcl|NZ_CP007637.1_cds_WP_010212713.1_1124	2089	2948	3804	3869	1928	2329	1734	1094	1710	1540	1464	1779	1686	1938	2152	1634	1512	1817	1206	1286	1574	1947	2048	1608	1631	1764	1854	1980	1711	2028	2239	1720	1922	2647	2590	1730
lcl|NZ_CP007637.1_cds_WP_010212711.1_1125	1112	1660	2010	1929	925	1148	1059	571	827	883	894	1019	714	863	1107	670	697	953	640	612	520	582	655	551	817	1029	910	846	898	1011	1222	893	997	1424	1339	834
lcl|NZ_CP007637.1_cds_WP_010212710.1_1126	40	70	95	98	42	57	52	26	53	42	31	51	32	32	42	29	49	46	32	43	13	26	16	12	30	37	40	42	36	43	79	51	41	80	65	47
lcl|NZ_CP007637.1_cds_WP_010212708.1_1127	2497	3900	5160	4720	1935	2493	1706	992	1814	1679	1606	1493	2377	2683	3222	2488	2910	2914	1887	1962	1538	1804	1948	1533	2328	2765	2715	2956	2856	3241	3612	2561	2904	4249	3972	2363
lcl|NZ_CP007637.1_cds_WP_010212707.1_1128	1456	2199	2640	2859	1453	1734	1251	744	1241	1190	1069	1345	1044	1288	1262	1064	1034	1174	859	853	1116	1287	1392	1013	950	1009	1104	1097	1125	1213	1446	1218	1206	1547	1700	1099
lcl|NZ_CP007637.1_cds_WP_010212706.1_1129	258	314	394	390	245	307	186	123	228	212	163	246	255	277	244	234	227	266	178	171	259	306	281	185	206	197	230	235	211	265	266	190	244	314	291	225
lcl|NZ_CP007637.1_cds_WP_156046237.1_1130	215	393	489	479	205	293	176	99	204	182	167	146	258	290	298	287	263	283	170	185	218	282	263	194	244	257	285	293	258	294	316	203	285	405	409	231
lcl|NZ_CP007637.1_cds_WP_010212701.1_1131	436	739	876	975	509	554	353	220	373	344	279	342	377	427	486	377	368	407	259	253	380	525	594	364	380	442	438	470	423	438	487	349	430	632	581	370
lcl|NZ_CP007637.1_cds_WP_010212700.1_1132	61	113	161	155	79	65	59	44	67	59	56	77	68	74	75	48	56	65	46	48	68	110	124	69	67	56	60	65	59	55	89	62	70	97	77	61
lcl|NZ_CP007637.1_cds_WP_010212698.1_1133	1045	1694	2377	2010	922	1188	781	523	1010	915	764	785	1142	1276	1395	1031	1208	1203	742	827	977	1417	1577	1038	1095	1204	1245	1352	1146	1246	1360	1011	1307	1676	1711	1042
lcl|NZ_CP007637.1_cds_WP_010212696.1_1134	242	375	536	484	338	406	279	162	337	304	285	301	374	412	467	390	444	402	275	270	355	397	480	304	376	413	448	446	404	420	452	340	439	578	628	381
lcl|NZ_CP007637.1_cds_WP_029529227.1_1135	129	182	246	228	147	175	151	87	160	155	177	130	156	203	215	171	208	201	142	147	164	228	307	187	189	206	237	224	163	172	209	181	199	325	288	195
lcl|NZ_CP007637.1_cds_WP_010212691.1_1136	288	460	598	574	774	878	571	341	762	702	632	556	666	829	847	648	959	1078	718	702	1012	1344	1372	863	761	742	731	851	1145	1199	1282	1095	1033	1458	1366	965
lcl|NZ_CP007637.1_cds_WP_003189042.1_1137	2020	3191	3973	3850	3419	4028	3064	1687	3239	3189	3391	3107	3303	4031	4812	3671	5094	5132	3706	3360	2758	3329	3779	3187	3975	4829	4626	4771	4906	5326	6365	4701	5778	8059	7997	4614
lcl|NZ_CP007637.1_cds_WP_010212690.1_1138	291	503	592	634	502	615	428	262	493	487	443	481	444	518	650	470	683	735	530	498	295	364	364	325	523	633	604	610	650	759	975	708	734	1043	1017	630
lcl|NZ_CP007637.1_cds_WP_010212688.1_1139	387	582	730	676	771	959	652	421	735	750	704	813	816	1018	1030	824	953	930	691	634	533	743	667	591	914	1054	1019	1177	747	821	969	835	1152	1409	1452	959
lcl|NZ_CP007637.1_cds_WP_010212685.1_1140	78	94	120	117	89	106	75	49	87	88	82	78	109	154	150	124	187	160	140	106	93	131	110	90	129	131	151	128	170	168	217	159	154	224	224	174
lcl|NZ_CP007637.1_cds_WP_010212683.1_1141	45	62	74	95	68	83	69	37	77	66	61	69	65	72	79	62	86	103	54	62	37	69	59	53	68	92	101	81	73	83	103	75	91	127	135	105
lcl|NZ_CP007637.1_cds_WP_010212680.1_1142	340	557	708	651	963	1077	744	444	865	778	705	680	861	1015	1121	845	1708	1655	1314	1111	903	1197	1207	1052	645	774	771	928	1499	1749	2120	1738	1710	2374	2362	1534
lcl|NZ_CP007637.1_cds_WP_010212679.1_1143	36	47	76	75	98	91	69	49	86	99	75	57	82	105	141	79	176	175	100	82	120	164	159	159	66	86	80	110	136	157	182	121	135	202	232	143
lcl|NZ_CP007637.1_cds_WP_010212678.1_1144	84	182	237	240	195	239	128	99	228	220	198	195	223	287	270	251	295	297	223	239	263	338	286	230	233	297	322	360	293	270	326	250	370	499	470	370
lcl|NZ_CP007637.1_cds_WP_003189055.1_1145	488	844	991	992	1545	1743	1246	683	1125	1108	1065	1180	1130	1382	1511	1239	3142	3270	2418	2273	1131	1389	1495	1397	1389	1860	1886	2069	2828	3277	3711	3398	4055	6002	6228	4207
lcl|NZ_CP007637.1_cds_WP_038452773.1_1146	25	42	57	55	64	54	39	25	51	47	31	66	58	66	61	56	96	115	63	72	53	46	53	43	72	80	86	79	71	87	91	72	117	187	141	95
lcl|NZ_CP007637.1_cds_WP_010212675.1_1147	58	68	82	69	66	90	69	39	69	67	69	47	72	107	102	70	119	119	69	59	65	82	80	54	95	89	118	94	74	106	105	100	122	165	166	88
lcl|NZ_CP007637.1_cds_WP_010212674.1_1148	56	99	112	112	91	121	70	61	101	105	91	100	93	139	184	121	171	139	121	114	90	87	89	73	128	159	173	187	139	176	191	153	179	228	268	170
lcl|NZ_CP007637.1_cds_WP_010212673.1_1149	84	165	197	180	121	156	125	83	154	119	147	111	165	186	204	174	161	211	114	110	60	106	98	80	184	231	229	215	103	184	189	156	204	314	313	180
lcl|NZ_CP007637.1_cds_WP_177318321.1_1150	184	320	387	377	266	305	199	111	279	246	281	283	308	376	412	383	407	409	265	297	185	261	260	241	364	453	476	504	296	353	403	316	407	586	544	387
lcl|NZ_CP007637.1_cds_WP_010212670.1_1151	491	880	1063	1142	1046	1180	790	522	1093	1014	993	945	1083	1430	1580	1224	1599	1710	1175	1100	1889	2280	2517	1645	1352	1538	1585	1618	1521	1492	1682	1449	1682	2406	2370	1486
lcl|NZ_CP007637.1_cds_WP_010212669.1_1152	1845	3238	4042	3862	3553	4766	3174	2070	3892	3755	3796	3973	4431	5344	5996	5418	4594	4610	3215	3112	2326	3442	3322	3043	6381	7131	7709	8042	3280	3635	4275	3782	5577	7493	7663	4934
lcl|NZ_CP007637.1_cds_WP_010212668.1_1153	48	66	105	100	91	96	63	45	83	71	50	87	65	107	108	94	100	112	70	77	49	73	98	58	103	102	120	112	75	98	100	82	126	143	172	102
lcl|NZ_CP007637.1_cds_WP_010212667.1_1154	42	65	69	57	35	39	29	25	40	34	23	37	38	53	61	56	52	57	39	38	31	31	32	28	40	56	49	59	39	49	67	36	66	108	98	57
lcl|NZ_CP007637.1_cds_WP_010212665.1_1155	21	39	38	37	12	22	12	12	17	25	22	19	14	12	18	15	11	16	9	5	63	38	61	43	21	25	27	43	10	15	8	6	18	35	24	17
lcl|NZ_CP007637.1_cds_WP_010212664.1_1156	411	605	720	727	489	629	403	239	554	544	475	472	575	698	771	693	771	773	529	515	415	550	539	436	626	836	817	882	660	814	859	683	865	1181	1143	759
lcl|NZ_CP007637.1_cds_WP_010212662.1_1157	93	197	267	214	299	349	225	168	319	293	279	276	329	389	464	378	425	472	328	342	222	305	284	249	384	485	437	480	334	385	440	330	550	777	706	486
lcl|NZ_CP007637.1_cds_WP_010212660.1_1158	121	171	235	183	197	269	173	89	226	227	188	184	301	335	397	308	411	442	275	265	174	210	246	196	362	393	401	454	282	331	340	278	446	671	623	378
lcl|NZ_CP007637.1_cds_WP_021492451.1_1159	24	59	72	60	85	89	59	38	81	75	64	65	61	75	117	62	106	121	86	69	74	83	100	80	89	99	108	117	94	102	112	70	143	171	167	96
lcl|NZ_CP007637.1_cds_WP_010212656.1_1160	44	61	66	82	79	102	50	44	81	87	67	72	78	88	108	78	119	130	73	95	66	66	74	68	91	125	111	106	91	106	120	80	134	203	178	121
lcl|NZ_CP007637.1_cds_WP_010212654.1_1161	81	129	167	173	162	222	128	80	156	152	171	140	163	208	241	190	285	267	171	157	144	168	160	151	220	262	265	293	185	206	263	189	303	407	380	239
lcl|NZ_CP007637.1_cds_WP_010212653.1_1162	677	1191	1346	1431	1476	1712	1288	795	1560	1623	1558	1421	1394	1857	2201	1773	1773	1924	1284	1374	872	972	974	817	2047	2488	2601	2531	1376	1535	1885	1414	2880	3822	3579	2081
lcl|NZ_CP007637.1_cds_WP_010212652.1_1163	203	342	360	433	315	379	264	150	313	313	318	292	322	490	438	413	450	464	289	315	222	276	239	253	431	497	510	590	361	392	446	396	601	820	756	477
lcl|NZ_CP007637.1_cds_WP_010212651.1_1164	60	108	97	110	127	161	112	67	147	118	137	124	136	187	169	187	247	210	177	135	152	213	202	135	170	198	218	287	179	192	237	191	248	341	308	230
lcl|NZ_CP007637.1_cds_WP_010212650.1_1165	90	142	186	148	73	78	61	40	100	75	85	72	96	131	108	111	118	132	71	74	95	141	136	109	93	116	100	115	114	137	129	123	124	172	152	104
lcl|NZ_CP007637.1_cds_WP_010212648.1_1166	396	630	772	741	871	1092	719	423	824	850	878	847	992	1313	1408	1280	1558	1564	1096	954	925	1138	1187	981	1256	1535	1555	1685	1300	1455	1666	1276	1587	2338	2203	1405
lcl|NZ_CP007637.1_cds_WP_010212647.1_1167	32	45	68	86	88	106	56	36	91	86	77	52	106	131	129	121	157	141	104	102	115	138	123	87	114	137	178	169	126	138	148	157	179	238	212	140
lcl|NZ_CP007637.1_cds_WP_010212645.1_1168	84	151	218	172	269	312	225	120	231	229	198	245	266	328	335	286	387	395	277	222	140	196	193	178	277	392	339	408	321	383	416	381	489	653	640	432
lcl|NZ_CP007637.1_cds_WP_010212644.1_1169	75	148	150	150	191	221	151	97	196	187	170	150	186	246	237	195	308	261	185	172	186	214	247	150	246	255	294	314	210	241	287	242	378	463	469	286
lcl|NZ_CP007637.1_cds_WP_010212643.1_1170	253	428	581	545	757	907	600	368	793	718	713	674	906	1139	1115	1000	1212	1170	857	757	761	1032	1108	819	984	1090	1142	1283	1006	1112	1228	1116	1459	1992	1907	1322
lcl|NZ_CP007637.1_cds_WP_010212641.1_1171	325	607	727	620	437	651	362	234	519	552	539	505	485	709	711	630	595	626	442	369	300	424	414	362	648	783	756	857	475	566	605	472	751	964	954	682
lcl|NZ_CP007637.1_cds_WP_010212639.1_1172	577	881	1101	1052	713	969	578	403	755	758	726	778	776	999	1059	876	919	903	640	583	527	704	659	558	934	1098	1149	1162	721	744	825	791	1096	1468	1386	909
lcl|NZ_CP007637.1_cds_WP_100215725.1_1173	145	236	324	251	239	322	196	110	248	238	198	221	297	350	408	379	505	511	366	355	192	274	269	254	370	442	421	485	517	562	627	512	554	792	772	537
lcl|NZ_CP007637.1_cds_WP_010212634.1_1174	326	562	718	675	433	459	346	197	405	394	364	395	424	501	623	481	698	719	495	468	277	342	370	335	488	625	583	676	669	789	848	666	879	1175	1176	713
lcl|NZ_CP007637.1_cds_WP_010212632.1_1175	44	57	73	73	85	93	62	39	78	96	81	93	63	102	98	84	94	114	88	55	52	115	87	50	84	116	129	101	87	85	100	87	132	160	157	112
lcl|NZ_CP007637.1_cds_WP_010212630.1_1176	94	151	167	168	234	261	190	127	246	223	214	217	239	308	328	266	356	377	275	267	162	221	213	187	271	302	323	347	359	385	420	347	407	566	564	329
lcl|NZ_CP007637.1_cds_WP_010212629.1_1177	226	355	440	453	780	886	607	345	734	688	674	586	788	941	1031	883	1282	1343	943	879	788	993	913	891	813	1005	1004	1077	1183	1294	1405	1241	1370	1952	1934	1159
lcl|NZ_CP007637.1_cds_WP_010212627.1_1178	59	125	127	164	185	235	133	77	176	185	147	169	182	237	217	209	251	300	191	175	133	168	182	163	226	272	243	314	275	299	323	285	360	456	477	319
lcl|NZ_CP007637.1_cds_WP_010212625.1_1179	65	102	129	125	163	182	140	82	161	124	144	160	122	163	161	113	196	186	149	133	81	127	146	109	152	203	167	206	191	165	236	193	254	351	362	202
lcl|NZ_CP007637.1_cds_WP_010212624.1_1180	181	253	336	434	376	328	247	195	312	272	248	414	231	221	225	234	219	199	189	193	625	761	864	513	198	223	258	322	231	240	229	207	263	424	420	240
lcl|NZ_CP007637.1_cds_WP_010212622.1_1182	9661	14239	18364	17739	5188	6147	4411	2491	6753	6544	6192	5844	4696	5466	6515	5044	5670	5278	3889	3372	6395	8048	8367	7044	3627	4332	4489	4943	5405	5266	5586	4591	4290	6137	6386	3667
lcl|NZ_CP007637.1_cds_WP_010212621.1_1183	3205	5059	6329	6172	2070	2315	1692	978	2640	2433	2325	2257	1717	1903	2082	1726	1727	1731	1313	1126	1718	2475	2330	2100	1095	1289	1309	1652	1827	1909	2052	1665	1269	1947	2062	1264
lcl|NZ_CP007637.1_cds_WP_010212620.1_1184	2578	4316	5605	5961	1239	1557	1134	848	1401	1303	1348	1700	1394	1626	1698	1670	1127	1094	932	800	1071	1366	1402	1253	1368	1593	1736	2360	648	782	790	851	1545	2086	2095	1378
lcl|NZ_CP007637.1_cds_WP_010212619.1_1185	391	667	847	782	1991	2779	1515	854	2201	2006	1794	1473	2169	2500	2726	2309	4181	4125	2830	2691	2536	3613	3761	2846	2294	2633	2482	3012	4142	4758	5312	4272	4408	6105	6035	3986
lcl|NZ_CP007637.1_cds_WP_010212617.1_1186	228	356	478	482	887	1088	714	418	782	791	765	663	969	1208	1306	1153	2374	2164	1601	1465	1340	1720	1935	1438	907	1166	1130	1326	2012	2284	2645	2308	2274	3319	3544	2166
lcl|NZ_CP007637.1_cds_WP_010212616.1_1187	24	31	55	53	45	71	47	25	51	56	51	49	57	84	83	79	99	100	69	53	66	88	89	83	55	66	76	89	73	94	108	78	97	141	127	108
lcl|NZ_CP007637.1_cds_WP_010212615.1_1188	185	387	438	488	343	396	338	247	296	303	319	431	386	453	510	500	433	414	329	328	162	235	252	217	440	490	596	656	314	420	445	390	556	757	799	448
lcl|NZ_CP007637.1_cds_WP_010212614.1_1189	54	106	111	118	72	134	81	48	83	84	64	82	108	102	116	112	111	144	88	92	78	122	104	57	129	116	121	140	103	120	119	89	146	187	176	133
lcl|NZ_CP007637.1_cds_WP_010212613.1_1190	54	82	101	97	128	183	112	62	155	120	152	133	172	227	189	208	271	307	188	194	233	311	326	213	191	216	230	249	307	346	332	297	258	364	414	235
lcl|NZ_CP007637.1_cds_WP_038452780.1_1191	28	37	51	56	84	102	45	43	81	77	57	66	74	104	67	83	118	127	84	90	109	144	165	108	67	72	82	100	121	131	131	108	93	136	169	110
lcl|NZ_CP007637.1_cds_WP_010212611.1_1192	1096	1899	2236	2407	2298	2845	1972	1319	2502	2321	2419	2688	1940	2462	2528	2308	2392	2506	1900	1779	1557	2114	2164	1967	2248	2533	2619	2913	2704	2855	3192	2916	2488	3507	3529	2203
lcl|NZ_CP007637.1_cds_WP_010212609.1_1193	91	141	152	172	211	245	151	107	233	208	222	200	188	268	300	237	303	307	236	193	250	353	337	251	244	284	272	315	270	278	337	303	359	448	507	306
lcl|NZ_CP007637.1_cds_WP_010212608.1_1194	375	623	785	701	257	300	195	117	287	296	306	341	272	311	381	339	401	425	296	246	201	273	270	230	271	363	372	438	320	348	396	369	401	523	528	391
lcl|NZ_CP007637.1_cds_WP_010212607.1_1195	334	564	639	663	347	411	296	176	430	403	386	417	404	505	493	454	615	679	434	442	366	504	464	352	334	426	417	476	610	586	640	521	666	889	886	638
lcl|NZ_CP007637.1_cds_WP_010212605.1_1196	883	1407	1659	1637	1181	1362	927	628	1426	1351	1318	1300	1271	1549	1684	1336	1876	2111	1427	1348	1137	1506	1508	1267	1155	1475	1330	1566	1817	2016	2129	1737	2461	3246	3175	2079
lcl|NZ_CP007637.1_cds_WP_010212601.1_1197	408	670	859	871	1059	1420	996	617	1024	1096	1004	1213	896	1101	1339	1111	1342	1482	952	967	543	756	729	759	1156	1334	1500	1522	1155	1411	1694	1367	1609	2192	2251	1438
lcl|NZ_CP007637.1_cds_WP_010212599.1_1198	235	434	534	527	435	531	414	252	403	438	446	454	369	490	625	560	476	544	362	360	161	220	220	200	597	669	747	681	426	524	616	523	696	1022	1027	621
lcl|NZ_CP007637.1_cds_WP_010212597.1_1199	490	789	1062	1030	1201	1491	897	600	1373	1200	1227	1244	1058	1382	1420	1175	1337	1435	981	903	1094	1482	1504	1092	1199	1403	1533	1652	1103	1255	1336	1197	1679	2336	2195	1564
lcl|NZ_CP007637.1_cds_WP_003219353.1_1200	121	189	220	268	609	707	409	315	596	555	517	583	363	574	488	471	447	604	339	347	810	1028	1194	622	562	602	752	657	518	516	593	596	799	1048	977	788
lcl|NZ_CP007637.1_cds_WP_010212596.1_1201	95	142	196	169	268	288	196	114	177	200	194	210	192	247	261	248	326	312	253	249	160	212	272	204	251	296	305	386	345	311	461	364	323	488	574	361
lcl|NZ_CP007637.1_cds_WP_010212595.1_1202	19	41	64	60	50	68	52	35	47	45	61	58	53	79	59	50	101	109	74	78	61	77	86	76	57	76	79	85	84	112	124	116	104	156	138	102
lcl|NZ_CP007637.1_cds_WP_010212593.1_1203	62	102	124	143	180	215	136	71	177	168	145	175	183	213	263	203	350	354	256	271	177	280	260	235	209	216	250	244	377	416	464	390	366	543	499	378
lcl|NZ_CP007637.1_cds_WP_010212591.1_1204	376	506	765	682	498	579	370	234	446	441	411	449	517	677	761	542	582	689	428	466	364	438	488	362	609	713	789	749	540	575	649	519	710	969	927	596
lcl|NZ_CP007637.1_cds_WP_021492434.1_1205	75	138	193	168	135	195	141	107	153	160	159	149	201	256	277	227	234	264	214	178	179	224	232	205	216	282	267	352	219	244	270	287	294	368	419	275
lcl|NZ_CP007637.1_cds_WP_010212588.1_1206	5	19	24	28	18	27	16	16	31	17	15	15	17	28	32	29	40	29	20	25	23	29	28	22	25	21	32	38	30	24	34	33	43	51	53	31
lcl|NZ_CP007637.1_cds_WP_010212587.1_1207	20	39	67	57	45	55	35	27	46	44	33	58	58	74	75	61	66	95	44	58	36	65	42	31	67	51	86	84	66	107	74	57	90	126	108	78
lcl|NZ_CP007637.1_cds_WP_010212585.1_1208	240	488	583	506	492	518	383	213	472	427	394	397	412	549	556	456	691	769	504	497	470	579	600	462	486	585	635	649	681	772	905	767	842	1182	1129	691
lcl|NZ_CP007637.1_cds_WP_010212584.1_1209	25	29	42	28	63	66	51	33	58	58	50	62	49	59	77	65	66	72	59	68	53	63	67	65	63	59	71	92	87	94	92	110	86	115	133	79
lcl|NZ_CP007637.1_cds_WP_038452787.1_1210	291	447	624	599	528	615	377	209	526	444	411	364	469	615	567	481	722	784	562	459	553	786	769	529	323	421	394	445	606	688	796	677	812	1154	1117	681
lcl|NZ_CP007637.1_cds_WP_010212472.1_1211	269	446	514	499	742	932	578	373	800	725	682	651	628	798	851	729	908	897	655	605	544	687	686	542	611	776	766	832	963	1025	1121	942	1051	1508	1507	959
lcl|NZ_CP007637.1_cds_WP_021492430.1_1212	615	869	1101	1087	1656	1907	1329	793	1580	1547	1413	1519	1395	1813	1746	1547	2032	2193	1591	1617	1100	1426	1456	1207	1445	1767	1858	1859	2078	2396	2743	2313	2396	3400	3333	2027
lcl|NZ_CP007637.1_cds_WP_010212469.1_1213	247	429	499	504	574	734	503	290	613	619	609	623	614	773	927	768	971	981	704	664	488	630	639	607	696	827	896	1052	937	1070	1114	1002	1013	1482	1454	865
lcl|NZ_CP007637.1_cds_WP_003189158.1_1214	1624	2579	3047	2736	502	593	481	253	495	496	533	488	690	922	1091	799	1120	1183	778	722	384	518	507	506	808	992	973	951	970	1136	1255	1071	1087	1699	1606	938
lcl|NZ_CP007637.1_cds_WP_010212467.1_1215	1520	2512	3319	3039	788	1042	800	443	850	841	801	791	997	1097	1486	1017	1307	1291	938	859	770	1041	1028	928	1009	1239	1200	1333	1364	1403	1619	1235	1567	2138	2055	1212
lcl|NZ_CP007637.1_cds_WP_003172271.1_1216	239	367	443	511	538	634	433	259	469	424	420	423	441	643	680	540	725	717	574	550	427	571	596	501	620	653	734	731	661	742	928	782	827	1174	1180	739
lcl|NZ_CP007637.1_cds_WP_010212461.1_1217	172	288	360	349	297	328	236	159	248	230	270	243	311	379	455	359	463	444	322	280	225	306	307	224	367	469	457	526	421	513	503	410	557	752	780	433
lcl|NZ_CP007637.1_cds_WP_010212460.1_1218	153	237	342	324	317	384	240	130	331	298	255	268	391	457	484	392	569	535	402	356	514	747	845	606	440	462	494	652	468	516	570	581	555	807	894	582
lcl|NZ_CP007637.1_cds_WP_010212458.1_1219	184	310	419	374	383	462	267	201	445	349	356	307	418	516	495	433	587	593	430	392	769	1068	1114	633	534	528	590	616	443	489	537	489	681	888	859	606
lcl|NZ_CP007637.1_cds_WP_010212456.1_1220	181	283	339	345	307	441	234	157	309	318	293	269	390	445	413	420	567	528	355	294	515	617	650	421	429	507	482	582	395	415	493	461	593	803	826	473
lcl|NZ_CP007637.1_cds_WP_010212455.1_1221	840	1517	1820	1716	1551	1864	1335	781	1486	1408	1522	1586	1555	2176	2140	1611	2002	2218	1596	1289	1455	1997	1941	1471	1781	2196	2176	2386	1719	2569	2731	2098	2569	3494	3301	2388
lcl|NZ_CP007637.1_cds_WP_021492426.1_1222	927	1548	1852	1811	1378	1587	1090	694	1306	1282	1227	1304	1428	1818	2025	1636	2202	2293	1616	1462	1641	2021	2110	1675	1703	1986	2034	2292	1787	2026	2356	2027	2493	3563	3445	2273
lcl|NZ_CP007637.1_cds_WP_003219314.1_1223	365	625	756	699	477	570	423	237	449	436	450	426	523	609	695	627	854	803	586	523	439	550	582	508	608	756	757	770	669	690	868	785	1059	1466	1446	805
lcl|NZ_CP007637.1_cds_WP_010212451.1_1224	174	346	440	384	260	365	240	136	296	290	302	248	329	433	466	428	523	591	375	316	254	400	444	312	393	481	481	598	395	477	558	491	648	933	906	597
lcl|NZ_CP007637.1_cds_WP_003172281.1_1225	78	115	146	126	132	163	121	58	145	142	136	122	160	186	188	150	175	187	148	144	108	149	137	121	175	174	194	212	177	188	195	171	228	266	245	154
lcl|NZ_CP007637.1_cds_WP_010212450.1_1226	109	143	228	202	141	184	119	70	150	175	180	125	194	240	254	225	277	294	196	207	117	181	181	176	209	264	263	257	219	270	303	243	276	417	419	288
lcl|NZ_CP007637.1_cds_WP_010212449.1_1227	60	90	98	85	85	119	56	39	105	64	76	92	97	124	119	109	145	144	98	76	79	122	122	92	100	133	126	124	102	144	127	119	167	222	228	157
lcl|NZ_CP007637.1_cds_WP_010212448.1_1228	33	38	60	75	47	51	29	19	46	41	50	45	46	58	62	59	65	70	62	56	52	92	75	48	70	65	70	63	43	51	69	70	76	111	111	58
lcl|NZ_CP007637.1_cds_WP_010212447.1_1229	388	664	811	828	898	1124	767	416	964	911	827	836	946	1090	1258	1010	1521	1577	1167	1002	1134	1510	1489	1266	1002	1164	1223	1388	1458	1689	1799	1643	1744	2505	2501	1666
lcl|NZ_CP007637.1_cds_WP_010212445.1_1230	395	649	894	818	620	937	536	336	741	740	744	656	958	1082	1161	1026	1469	1424	1065	943	489	729	639	675	969	1158	1122	1384	1227	1515	1730	1469	1386	2154	2023	1305
lcl|NZ_CP007637.1_cds_WP_038452805.1_1231	227	355	391	435	521	673	408	306	571	582	615	569	547	703	686	614	688	756	572	482	629	889	914	672	594	734	756	798	645	769	822	795	790	1131	1145	773
lcl|NZ_CP007637.1_cds_WP_010212443.1_1232	601	928	1240	1132	1179	1439	958	556	1149	1114	1078	1051	1340	1677	1871	1699	2513	2305	1762	1572	1191	1564	1586	1371	1684	2091	2133	2304	2081	2312	2583	2214	2535	3708	3616	2243
lcl|NZ_CP007637.1_cds_WP_010212442.1_1233	141	210	240	246	227	266	155	93	245	195	209	149	251	303	371	302	499	490	330	274	187	272	245	233	291	354	354	414	372	478	529	419	491	705	688	444
lcl|NZ_CP007637.1_cds_WP_003189193.1_1234	760	1111	1541	1459	2211	2659	1789	983	2046	1929	1744	1713	2004	2372	2803	2277	4393	4432	3114	3013	2136	2738	2894	2413	2122	2585	2799	2969	4721	5241	6187	4840	4929	7121	7033	4208
lcl|NZ_CP007637.1_cds_WP_003231201.1_1235	181	298	382	329	229	321	257	159	316	237	312	280	344	374	457	365	428	457	340	286	94	151	136	146	448	512	422	520	346	418	436	401	445	635	629	394
lcl|NZ_CP007637.1_cds_WP_010212439.1_1236	28	81	98	102	71	110	64	44	94	79	82	93	76	121	144	112	153	128	115	80	49	88	58	65	133	145	128	180	113	150	135	151	157	222	219	159
lcl|NZ_CP007637.1_cds_WP_010212436.1_1237	188	333	436	458	370	482	311	212	393	430	437	380	425	527	575	497	526	553	385	333	414	574	624	465	482	573	592	658	425	425	489	457	613	833	925	568
lcl|NZ_CP007637.1_cds_WP_010212435.1_1238	186	362	415	425	405	619	381	229	504	467	438	395	544	668	782	650	835	891	552	568	445	623	543	491	626	737	764	847	881	995	1078	823	929	1346	1227	759
lcl|NZ_CP007637.1_cds_WP_010212433.1_1239	96	155	225	188	191	279	187	83	220	221	212	163	321	369	394	325	464	462	328	287	215	304	333	289	292	404	361	440	399	494	465	418	484	718	627	416
lcl|NZ_CP007637.1_cds_WP_010212431.1_1240	6	16	13	23	28	49	21	25	45	36	38	37	56	69	57	44	82	91	56	54	40	41	57	40	34	49	53	47	64	71	97	77	57	99	71	77
lcl|NZ_CP007637.1_cds_WP_021492422.1_1241	47	71	100	61	115	119	87	56	103	120	101	92	119	158	177	156	245	242	184	149	169	214	193	163	164	159	184	199	241	270	331	239	252	377	370	235
lcl|NZ_CP007637.1_cds_WP_010212428.1_1242	46	74	98	94	177	219	123	67	165	165	162	161	174	257	276	202	360	359	244	206	222	261	325	231	214	279	278	351	385	376	433	335	370	582	621	378
lcl|NZ_CP007637.1_cds_WP_010212427.1_1243	50	89	108	117	224	238	142	87	220	191	186	145	230	286	242	254	399	364	268	226	416	581	543	424	234	264	279	319	370	397	390	421	450	589	624	433
lcl|NZ_CP007637.1_cds_WP_021492420.1_1244	4203	6246	8122	9108	12567	14171	9023	5973	11833	10371	9988	10609	13782	16891	16552	15988	17371	17082	11827	11205	51078	59357	63710	30155	15936	16623	18988	20164	16750	14877	17574	17850	20211	26746	27162	15366
lcl|NZ_CP007637.1_cds_WP_010212423.1_1245	5265	8464	10158	9399	14653	18614	13759	7882	14121	14398	15242	13375	16558	21233	24388	19256	24153	24733	16828	15410	9123	12578	12491	11186	22291	28160	27052	27011	21549	25793	30350	23769	29047	40059	38627	22742
lcl|NZ_CP007637.1_cds_WP_002554837.1_1246	78	164	192	167	61	64	41	17	43	53	69	59	59	57	94	61	97	109	80	77	86	77	99	75	69	101	78	92	88	111	129	122	95	121	150	90
lcl|NZ_CP007637.1_cds_WP_010212421.1_1247	112	165	168	222	335	354	317	193	321	338	352	401	295	404	505	358	532	572	380	379	284	313	316	354	384	467	480	457	551	654	747	626	602	860	876	573
lcl|NZ_CP007637.1_cds_WP_010212420.1_1248	174	284	329	302	62	78	39	23	63	56	58	65	70	80	78	64	87	74	58	64	54	66	64	84	54	68	62	85	36	50	46	43	80	96	114	70
lcl|NZ_CP007637.1_cds_WP_010212418.1_1249	171	294	370	326	67	106	76	47	101	77	82	95	87	117	115	89	85	126	87	77	125	142	156	107	88	111	118	95	85	80	89	66	95	137	140	87
lcl|NZ_CP007637.1_cds_WP_010212417.1_1250	1065	1902	2274	2128	462	571	391	266	552	503	440	510	423	513	586	459	469	470	376	352	486	650	720	543	420	466	486	540	360	334	434	357	503	671	717	492
lcl|NZ_CP007637.1_cds_WP_010212416.1_1251	111	243	227	250	392	524	325	232	405	413	400	413	421	464	489	453	502	538	359	354	308	421	468	320	413	486	502	561	321	359	431	411	592	891	855	575
lcl|NZ_CP007637.1_cds_WP_010212414.1_1252	181	306	397	322	554	642	444	216	613	541	550	467	696	829	864	655	840	897	629	545	364	476	440	420	729	945	935	959	525	682	773	694	1091	1578	1438	823
lcl|NZ_CP007637.1_cds_WP_010212413.1_1253	80	124	179	158	273	376	207	112	312	249	250	210	314	381	373	348	445	528	348	289	149	200	203	169	342	438	481	524	315	370	452	328	528	753	747	493
lcl|NZ_CP007637.1_cds_WP_010212412.1_1254	155	244	299	297	534	606	481	266	495	540	520	534	531	645	825	651	848	1013	582	582	269	339	392	310	698	821	801	918	591	719	807	621	864	1431	1440	906
lcl|NZ_CP007637.1_cds_WP_010212411.1_1255	3854	6264	8272	7687	13791	16869	11413	6950	13247	12702	12679	11854	15353	18232	21624	17709	22740	22824	16241	14857	8321	12071	11885	11062	18579	22447	21982	24553	16280	18832	22276	18120	26112	36173	37085	22344
lcl|NZ_CP007637.1_cds_WP_010212409.1_1256	665	1117	1302	1313	258	298	189	125	271	290	228	246	247	264	308	242	279	281	196	163	265	362	403	272	206	237	268	274	248	216	261	219	261	389	368	239
lcl|NZ_CP007637.1_cds_WP_010212407.1_1257	296	395	508	469	119	106	64	58	120	98	92	133	72	97	122	66	79	95	58	51	86	122	103	73	64	70	76	96	64	67	70	58	103	105	117	79
lcl|NZ_CP007637.1_cds_WP_010212405.1_1258	136	195	274	284	221	290	194	116	260	232	205	252	241	291	320	263	344	443	299	290	223	277	321	255	268	338	346	352	397	430	535	397	449	654	640	436
lcl|NZ_CP007637.1_cds_WP_010212403.1_1259	152	223	244	246	124	177	114	59	128	125	130	124	118	150	168	118	168	195	157	137	99	106	108	107	106	163	118	157	146	202	199	199	180	304	262	186
lcl|NZ_CP007637.1_cds_WP_010212401.1_1260	15	26	28	33	38	45	36	29	51	32	41	35	34	45	48	58	52	48	48	39	28	47	53	33	46	60	56	81	56	65	64	47	61	69	72	57
lcl|NZ_CP007637.1_cds_WP_010212400.1_1261	14	10	35	33	19	38	17	14	25	22	16	35	19	32	44	21	31	37	22	19	25	28	35	20	20	27	21	38	31	31	31	17	38	60	49	32
lcl|NZ_CP007637.1_cds_WP_010212399.1_1262	20	28	33	36	25	30	20	21	31	34	18	42	31	35	40	30	32	34	32	32	36	42	36	22	30	28	39	41	21	22	41	21	31	45	46	43
lcl|NZ_CP007637.1_cds_WP_010212398.1_1263	5	8	14	10	9	7	8	8	3	7	5	14	6	11	18	7	4	7	8	11	10	9	18	6	10	5	3	15	5	8	6	6	4	13	7	5
lcl|NZ_CP007637.1_cds_WP_010212396.1_1264	71	102	174	155	135	152	106	71	144	120	128	165	141	167	177	162	170	199	133	128	163	238	232	153	153	183	201	228	137	189	184	163	204	250	226	135
lcl|NZ_CP007637.1_cds_WP_010212395.1_1265	37	44	60	57	76	122	70	37	86	97	84	97	85	107	103	102	118	141	110	90	66	161	117	109	92	101	90	127	127	132	174	160	127	180	198	128
lcl|NZ_CP007637.1_cds_WP_010212394.1_1266	83	106	156	164	190	215	163	120	192	214	140	220	149	204	182	149	199	233	194	142	172	252	273	182	165	178	201	230	200	207	243	232	236	316	347	237
lcl|NZ_CP007637.1_cds_WP_003189235.1_1267	13	28	23	30	22	22	16	5	25	24	26	30	20	37	31	29	32	35	16	22	6	23	11	11	28	29	43	33	17	41	50	33	42	62	58	42
lcl|NZ_CP007637.1_cds_WP_021492408.1_1268	223	313	437	456	315	367	258	177	294	330	334	354	253	340	357	270	293	330	241	225	157	212	180	180	346	340	420	360	224	280	295	297	346	525	496	318
lcl|NZ_CP007637.1_cds_WP_010212389.1_1269	357	645	791	638	417	545	314	236	454	471	496	424	489	641	693	556	656	536	424	390	220	240	278	241	595	732	681	805	404	566	575	492	659	940	854	591
lcl|NZ_CP007637.1_cds_WP_010212387.1_1270	65	87	95	103	138	167	102	63	158	188	154	142	181	243	236	220	271	285	174	193	129	218	166	137	190	220	236	255	257	318	359	306	290	417	390	314
lcl|NZ_CP007637.1_cds_WP_010212386.1_1271	3057	4625	5689	5615	4206	5277	3927	2222	4579	4480	4522	3663	5677	6666	7782	6580	6458	6174	4229	4013	5129	6146	6622	5053	7340	8817	8591	8888	4754	5098	5829	4991	7886	10411	9805	5655
lcl|NZ_CP007637.1_cds_WP_010212385.1_1272	113	196	268	293	548	736	403	244	662	554	631	487	647	803	816	733	972	1028	689	588	976	1219	1321	930	652	806	777	866	937	1065	1216	1074	1073	1539	1634	1025
lcl|NZ_CP007637.1_cds_WP_010212384.1_1273	63	89	142	159	217	219	174	120	202	170	180	189	116	188	196	161	191	198	171	148	150	204	190	137	209	228	236	218	203	221	246	206	228	390	383	226
lcl|NZ_CP007637.1_cds_WP_010212383.1_1274	48	105	152	132	113	129	82	46	135	108	104	124	124	164	142	143	203	186	165	154	102	149	152	114	132	144	164	171	185	239	236	200	211	283	278	180
lcl|NZ_CP007637.1_cds_WP_010212382.1_1275	202	308	369	455	206	238	169	120	218	188	192	259	204	225	272	213	281	275	201	211	179	229	220	190	237	252	270	298	209	255	308	265	325	426	421	313
lcl|NZ_CP007637.1_cds_WP_010212380.1_1276	335	593	743	717	735	813	599	350	743	683	672	758	672	902	1025	857	966	1068	782	718	643	757	789	684	889	1076	1108	1192	888	1007	1046	1008	1199	1471	1540	1070
lcl|NZ_CP007637.1_cds_WP_029529213.1_1277	647	1023	1325	1197	1822	2117	1369	885	1785	1671	1645	1527	1638	2123	2359	2018	2750	3002	2020	1993	1024	1318	1339	1154	2165	2594	2661	2787	2407	2871	3338	2525	3368	4906	4722	3021
lcl|NZ_CP007637.1_cds_WP_021492392.1_1278	267	499	629	556	692	896	549	309	802	755	750	580	845	1095	1138	957	1401	1456	880	901	952	1264	1237	1007	1078	1271	1236	1340	1254	1358	1530	1232	1646	2356	2247	1318
lcl|NZ_CP007637.1_cds_WP_003189251.1_1279	625	1068	1374	1127	448	587	365	180	551	568	645	383	804	950	1059	887	1178	1149	772	664	444	592	592	555	797	982	914	1104	940	1180	1177	953	1115	1645	1641	1175
lcl|NZ_CP007637.1_cds_WP_010212376.1_1280	45	89	111	127	139	165	98	56	131	109	101	127	139	159	188	160	198	215	156	148	114	187	186	171	181	176	184	211	226	291	264	266	213	303	332	217
lcl|NZ_CP007637.1_cds_WP_010212375.1_1281	425	711	834	836	634	713	507	346	598	627	566	609	533	823	809	676	716	821	569	517	587	773	784	522	765	829	811	926	706	836	916	770	914	1271	1151	816
lcl|NZ_CP007637.1_cds_WP_010212374.1_1282	120	186	252	278	239	314	173	119	278	218	194	205	253	351	353	281	441	434	335	275	368	426	486	274	299	336	377	366	385	414	508	410	481	626	651	386
lcl|NZ_CP007637.1_cds_WP_010212373.1_1283	44	80	85	85	87	122	79	50	118	88	98	82	102	115	136	116	155	160	107	107	96	108	115	108	118	136	144	190	167	181	206	173	172	236	261	159
lcl|NZ_CP007637.1_cds_WP_010212372.1_1284	73	107	118	134	174	214	140	82	209	167	179	191	185	264	273	228	275	260	172	177	166	250	256	180	224	285	241	276	229	275	290	252	318	441	450	262
lcl|NZ_CP007637.1_cds_WP_021492390.1_1285	33	42	59	64	85	102	61	32	82	69	57	79	80	95	103	75	116	103	94	82	74	120	109	75	79	95	108	112	108	127	125	101	119	160	155	103
lcl|NZ_CP007637.1_cds_WP_010212370.1_1286	18	22	28	29	33	47	30	26	34	30	29	47	28	48	39	45	45	47	29	32	30	45	64	39	20	37	50	33	32	47	42	45	49	60	62	35
lcl|NZ_CP007637.1_cds_WP_010212369.1_1287	18	30	35	37	47	46	26	20	50	27	40	33	51	60	54	51	50	68	32	49	44	55	46	47	34	49	61	81	62	69	49	51	67	78	74	55
lcl|NZ_CP007637.1_cds_WP_021492388.1_1288	18	29	38	49	35	30	14	21	35	32	31	37	35	45	31	29	45	59	34	34	31	36	29	30	33	35	38	39	27	46	32	24	32	52	45	27
lcl|NZ_CP007637.1_cds_WP_010212367.1_1289	11	9	19	15	21	20	17	8	17	28	22	27	14	29	21	19	22	13	7	14	12	32	25	23	18	14	22	14	22	17	26	18	21	28	32	17
lcl|NZ_CP007637.1_cds_WP_010212366.1_1290	137	195	262	257	311	395	296	159	357	356	372	325	366	436	440	428	577	521	369	297	224	294	291	273	415	527	519	594	383	463	498	451	596	813	836	512
lcl|NZ_CP007637.1_cds_WP_010212365.1_1291	108	183	270	228	309	422	272	160	315	283	309	271	316	386	418	401	456	459	318	289	194	231	226	257	388	456	465	512	361	446	463	439	548	730	740	438
lcl|NZ_CP007637.1_cds_WP_010212364.1_1292	133	231	313	322	376	467	295	169	407	401	392	348	427	572	611	495	643	675	476	410	374	496	471	354	527	628	658	651	506	602	651	508	685	975	904	605
lcl|NZ_CP007637.1_cds_WP_003172375.1_1293	185	346	356	367	626	738	545	297	622	569	573	592	634	812	1003	713	1030	993	738	673	381	544	557	527	845	1023	1026	1133	757	968	1136	838	997	1552	1464	862
lcl|NZ_CP007637.1_cds_WP_010212361.1_1294	3978	6433	7999	7567	12773	15859	11788	6540	12852	13051	12754	12482	13493	16885	20547	16201	17967	18900	12834	13163	6821	8572	8476	8597	18637	22831	23183	23617	15516	18094	21584	16742	22328	32507	31545	17507
lcl|NZ_CP007637.1_cds_WP_010212359.1_1295	14	19	52	31	52	53	35	20	47	35	48	41	41	63	55	47	77	55	47	35	43	50	55	43	49	58	53	72	61	72	85	52	70	96	103	63
lcl|NZ_CP007637.1_cds_WP_021492386.1_1296	250	326	496	445	467	527	335	202	362	372	344	420	402	488	520	427	640	658	483	451	363	436	482	361	459	498	540	581	790	826	919	775	660	919	908	652
lcl|NZ_CP007637.1_cds_WP_010212354.1_1297	761	1197	1418	1433	1688	2060	1384	1015	1425	1494	1613	1659	2035	2838	2817	2426	2148	2347	1775	1598	890	1191	1262	1102	3081	3480	3618	3819	1522	1785	2136	1954	2871	3888	3801	2279
lcl|NZ_CP007637.1_cds_WP_021492384.1_1298	2	5	6	6	10	13	4	0	9	9	3	11	8	10	17	1	10	5	9	7	6	8	8	4	5	9	14	7	16	10	11	8	8	10	12	13
lcl|NZ_CP007637.1_cds_WP_010212352.1_1299	217	322	376	423	363	422	286	183	371	377	393	392	380	509	513	494	412	487	314	307	401	474	487	320	528	502	554	611	477	541	626	529	537	686	726	462
lcl|NZ_CP007637.1_cds_WP_010212351.1_1300	249	459	582	488	356	467	272	189	357	402	355	361	422	483	534	460	613	661	458	450	395	497	499	390	474	541	556	588	567	659	758	585	708	1055	990	607
lcl|NZ_CP007637.1_cds_WP_010212350.1_1301	331	528	712	741	652	756	511	342	652	652	666	741	641	698	787	754	688	699	575	515	658	879	916	756	679	780	884	1061	776	802	901	862	606	916	1000	643
lcl|NZ_CP007637.1_cds_WP_010212349.1_1302	54	88	141	101	108	125	72	64	91	98	93	108	110	119	145	113	135	136	107	84	100	92	104	80	122	150	158	145	142	140	147	143	123	142	171	125
lcl|NZ_CP007637.1_cds_WP_010212347.1_1303	24	40	32	46	33	39	26	18	26	34	27	27	28	36	42	33	28	34	29	29	16	35	47	19	33	42	26	42	35	49	40	29	41	52	48	29
lcl|NZ_CP007637.1_cds_WP_010212345.1_1304	46	89	112	122	115	153	82	61	115	102	117	132	133	161	148	127	166	152	119	111	129	155	194	136	139	139	163	169	144	155	177	155	156	220	228	186
lcl|NZ_CP007637.1_cds_WP_010212339.1_1306	132	196	226	235	308	334	304	174	299	267	267	310	273	402	405	297	423	457	315	274	214	309	305	239	331	387	394	478	369	435	492	380	503	702	644	474
lcl|NZ_CP007637.1_cds_WP_003189295.1_1307	106	160	208	174	216	290	181	124	299	256	267	258	323	314	447	364	432	428	287	285	168	220	251	273	412	442	416	525	353	382	402	375	493	694	701	385
lcl|NZ_CP007637.1_cds_WP_010212335.1_1308	75	106	150	138	198	224	109	97	181	168	156	219	183	213	245	207	241	230	167	198	194	253	262	192	176	204	216	266	196	221	255	234	266	335	363	218
lcl|NZ_CP007637.1_cds_WP_010212334.1_1309	76	106	131	135	137	179	119	65	136	134	141	163	177	210	214	162	223	237	152	140	173	220	247	171	187	216	223	284	161	193	230	198	247	349	353	218
lcl|NZ_CP007637.1_cds_WP_010212331.1_1310	27	35	47	56	44	55	36	30	55	51	63	61	61	43	85	66	74	63	59	44	62	73	62	50	62	86	90	87	67	69	79	58	75	105	106	77
lcl|NZ_CP007637.1_cds_WP_010212329.1_1311	18	33	42	42	33	58	40	18	39	30	37	26	45	47	58	45	62	42	56	35	51	66	58	43	39	55	45	70	59	41	48	34	59	74	83	54
lcl|NZ_CP007637.1_cds_WP_175439626.1_1312	33	49	71	86	58	82	43	40	70	69	58	68	60	85	109	89	83	93	64	77	79	77	85	62	80	95	96	114	70	75	111	84	103	142	145	90
lcl|NZ_CP007637.1_cds_WP_010212326.1_1313	40	50	72	53	48	86	53	19	73	52	60	69	59	95	94	72	73	77	72	59	28	49	34	29	73	85	83	108	60	85	74	74	85	112	138	78
lcl|NZ_CP007637.1_cds_WP_010212325.1_1314	46	74	91	93	87	129	98	61	129	104	78	102	90	107	125	98	114	106	106	66	72	99	116	64	121	150	119	125	97	109	130	90	149	204	204	113
lcl|NZ_CP007637.1_cds_WP_010212323.1_1315	1217	1943	2324	2219	2777	3613	2544	1352	3199	3020	2827	2616	2941	3661	3945	3027	3939	4567	2905	2778	2187	2686	2776	2141	2673	3304	3359	3414	3708	4368	4772	3425	4849	6811	6321	4019
lcl|NZ_CP007637.1_cds_WP_010212322.1_1316	617	1093	1320	1171	1448	2011	1067	648	1762	1637	1595	1135	1953	2258	2425	1888	2699	2674	1772	1592	1754	2455	2433	1798	1739	2153	2001	2271	2288	2548	2736	2175	2859	3804	3727	2412
lcl|NZ_CP007637.1_cds_WP_010212320.1_1317	396	627	797	749	912	1194	769	416	957	810	989	843	983	1196	1209	1088	1339	1439	1003	932	478	575	602	583	957	1222	1208	1302	1247	1397	1543	1337	1689	2279	2356	1486
lcl|NZ_CP007637.1_cds_WP_010212318.1_1318	110	176	259	204	182	259	187	97	247	222	275	162	289	343	423	323	416	412	270	249	115	157	139	167	281	430	345	404	325	450	535	403	548	739	681	433
lcl|NZ_CP007637.1_cds_WP_029529212.1_1319	18	17	24	34	22	27	32	13	34	29	22	36	35	46	41	26	35	40	34	35	26	47	45	26	29	26	40	30	32	49	41	41	43	58	44	43
lcl|NZ_CP007637.1_cds_WP_010212316.1_1320	56	74	126	125	105	133	93	52	102	119	98	111	87	97	121	88	116	111	94	76	130	154	193	130	113	105	115	146	111	100	141	121	128	182	192	120
lcl|NZ_CP007637.1_cds_WP_010212315.1_1321	27	27	55	55	36	52	47	21	50	54	45	58	32	64	59	42	55	55	53	36	45	43	56	39	59	48	59	75	51	41	60	64	66	90	82	64
lcl|NZ_CP007637.1_cds_WP_010212314.1_1322	706	1192	1595	1396	997	1349	930	516	1096	1084	1094	998	1332	1638	1889	1492	2001	1943	1372	1269	785	1060	1134	963	1432	1850	1811	2006	1403	1826	2115	1729	2173	3148	2904	1948
lcl|NZ_CP007637.1_cds_WP_010212313.1_1323	1639	2720	3507	3371	2817	3308	2142	1317	2723	2550	2464	2380	2923	3512	3923	3265	4318	4573	3207	2934	2490	3321	3424	2707	3497	4120	4271	4566	3440	3962	4517	3721	5001	6927	6665	4291
lcl|NZ_CP007637.1_cds_WP_010212312.1_1324	560	875	1138	986	989	1345	747	444	1027	976	982	839	1135	1428	1616	1309	1679	1806	1291	1132	789	1016	1010	778	1561	1971	1960	1967	1579	1765	1928	1550	2036	2864	2781	1718
lcl|NZ_CP007637.1_cds_WP_010212311.1_1325	303	487	618	581	678	816	551	376	680	700	623	786	610	892	842	659	737	748	611	573	384	587	544	536	754	899	922	956	649	691	778	808	828	1111	1152	730
lcl|NZ_CP007637.1_cds_WP_010212309.1_1326	127	182	277	235	390	457	331	189	364	375	356	295	398	447	546	460	780	741	587	560	199	268	268	238	460	529	571	597	610	761	941	737	1038	1427	1380	919
lcl|NZ_CP007637.1_cds_WP_010212307.1_1327	26	27	36	56	48	58	35	27	48	47	49	57	54	78	79	66	109	118	81	72	41	53	64	58	76	78	72	93	97	119	128	87	102	162	155	105
lcl|NZ_CP007637.1_cds_WP_010212305.1_1328	36	34	44	56	57	62	43	39	68	58	49	63	41	60	60	57	68	84	85	59	53	87	78	43	55	60	56	69	48	91	89	77	62	120	126	72
lcl|NZ_CP007637.1_cds_WP_010212303.1_1329	18	26	52	44	42	35	39	23	42	45	45	62	42	61	55	43	53	74	54	40	22	42	28	22	49	44	53	54	65	83	93	70	43	70	92	79
lcl|NZ_CP007637.1_cds_WP_010212301.1_1330	9	22	23	25	28	25	13	14	18	8	9	20	26	27	20	20	26	40	18	16	31	31	49	26	28	25	29	25	21	18	34	29	26	34	31	32
lcl|NZ_CP007637.1_cds_WP_003172415.1_1331	18	24	36	41	28	28	21	16	24	25	24	29	25	29	31	27	24	31	21	16	19	26	37	17	25	25	39	33	27	15	36	20	23	44	41	26
lcl|NZ_CP007637.1_cds_WP_038452823.1_1332	29	51	50	41	45	50	44	30	73	55	55	62	38	56	40	49	53	64	27	44	68	89	84	55	40	59	63	65	46	56	51	53	54	73	66	55
lcl|NZ_CP007637.1_cds_WP_010212295.1_1333	5	3	7	6	4	8	3	5	6	4	2	14	4	6	4	5	2	9	5	8	2	7	9	2	7	7	5	11	4	11	3	6	8	9	10	2
lcl|NZ_CP007637.1_cds_WP_010212293.1_1334	3	2	3	12	7	5	4	3	8	6	5	6	10	3	11	8	8	13	10	9	10	12	8	8	8	8	8	7	12	15	14	9	8	17	19	9
lcl|NZ_CP007637.1_cds_WP_010212292.1_1335	19	24	34	39	60	86	48	32	84	61	59	77	55	101	96	83	108	135	101	85	102	147	163	105	86	97	83	127	129	147	180	138	129	180	171	138
lcl|NZ_CP007637.1_cds_WP_010212290.1_1336	43	58	82	79	135	156	95	66	150	107	112	103	113	163	156	116	189	239	153	141	152	194	224	146	119	174	197	181	221	256	247	226	242	341	302	218
lcl|NZ_CP007637.1_cds_WP_010212288.1_1337	225	374	437	419	449	508	341	232	455	427	394	442	464	537	653	515	792	848	573	563	452	579	621	520	499	620	657	681	747	757	975	759	872	1260	1290	813
lcl|NZ_CP007637.1_cds_WP_010212287.1_1338	433	639	758	777	898	1012	848	507	840	863	833	919	897	1022	1222	1054	1086	1134	878	854	751	982	1079	909	1064	1326	1344	1470	824	1026	1206	1002	1424	1963	2078	1135
lcl|NZ_CP007637.1_cds_WP_010212285.1_1339	414	703	866	903	1010	1280	759	516	992	900	918	890	879	1164	1231	933	1127	1202	831	803	785	1095	1133	845	1148	1268	1330	1420	853	994	1055	989	1384	1897	1932	1177
lcl|NZ_CP007637.1_cds_WP_010212282.1_1340	120	232	251	254	285	357	233	144	281	253	272	240	269	337	374	324	359	387	298	291	161	212	181	190	358	427	421	475	293	363	400	371	448	645	635	390
lcl|NZ_CP007637.1_cds_WP_010212281.1_1341	48	80	120	108	170	193	155	82	141	155	164	170	157	186	261	184	275	301	214	187	210	212	242	215	180	250	223	235	308	333	420	308	310	460	461	279
lcl|NZ_CP007637.1_cds_WP_010212280.1_1342	45	72	70	84	47	84	50	34	61	49	42	64	58	74	74	56	108	94	71	61	95	119	98	70	62	66	86	86	87	82	118	88	89	148	138	95
lcl|NZ_CP007637.1_cds_WP_010212279.1_1343	71	127	160	179	151	152	134	77	155	154	152	182	146	170	205	161	191	195	174	131	182	264	294	161	183	191	185	248	177	177	220	175	209	318	294	219
lcl|NZ_CP007637.1_cds_WP_010212278.1_1344	37	43	66	62	43	68	38	26	62	52	62	83	54	87	82	70	86	70	83	61	56	60	66	45	67	85	88	74	74	95	114	83	106	148	131	82
lcl|NZ_CP007637.1_cds_WP_010212277.1_1345	34	57	62	94	85	87	65	33	90	72	84	93	70	99	110	90	100	114	76	83	67	86	88	61	77	97	107	116	87	94	127	98	107	151	159	99
lcl|NZ_CP007637.1_cds_WP_010212276.1_1346	264	388	509	500	254	309	231	141	289	282	253	285	212	281	274	261	296	289	212	187	349	416	480	318	207	205	237	242	395	413	477	382	245	304	309	190
lcl|NZ_CP007637.1_cds_WP_010212275.1_1347	384	499	703	654	331	387	261	176	345	363	281	314	253	274	303	254	239	306	196	194	309	424	421	280	234	203	244	221	336	384	480	374	254	352	339	200
lcl|NZ_CP007637.1_cds_WP_010212274.1_1348	260	351	445	409	707	748	551	373	599	629	635	639	484	571	647	547	734	742	617	483	572	782	850	680	550	623	672	717	679	755	813	796	831	1013	1167	763
lcl|NZ_CP007637.1_cds_WP_010212273.1_1349	81	131	155	156	302	339	246	147	311	275	240	256	288	339	350	307	431	410	333	258	317	365	410	324	324	337	360	415	443	523	582	438	443	645	644	465
lcl|NZ_CP007637.1_cds_WP_010212271.1_1350	1184	2088	2618	2349	1193	1260	823	494	1037	1110	1147	946	997	1416	1517	1270	1431	1600	1088	1060	549	698	605	563	1264	1868	1580	2014	1823	2050	1799	1238	2230	3243	3061	2095
lcl|NZ_CP007637.1_cds_WP_010212270.1_1351	146	231	257	268	282	320	212	140	297	267	244	249	281	350	311	258	404	391	299	250	359	488	488	384	308	384	370	406	374	400	420	372	418	644	598	375
lcl|NZ_CP007637.1_cds_WP_029529211.1_1352	28	28	45	53	32	39	37	26	51	32	24	52	43	51	58	48	53	55	44	32	58	52	67	51	43	53	62	48	40	59	57	40	51	88	66	58
lcl|NZ_CP007637.1_cds_WP_010212268.1_1353	272	472	534	536	586	725	447	282	632	501	580	464	702	823	885	753	1023	936	770	598	752	1085	1106	856	777	906	888	1048	925	1071	1161	1020	971	1350	1341	903
lcl|NZ_CP007637.1_cds_WP_010212267.1_1354	180	266	388	399	512	584	390	235	471	465	475	441	473	633	675	593	767	764	542	491	426	611	638	540	523	697	674	702	800	795	895	746	812	1045	1123	741
lcl|NZ_CP007637.1_cds_WP_010212266.1_1355	172	261	302	331	1093	1428	909	498	1098	977	851	690	1315	1613	1768	1302	1905	1907	1280	1236	1218	1682	1745	1266	1049	1202	1175	1339	1796	1976	2202	1904	2123	2994	2868	1778
lcl|NZ_CP007637.1_cds_WP_021492358.1_1356	98	139	161	188	495	677	386	233	530	513	448	363	726	861	965	723	966	1094	692	627	446	623	559	562	489	608	637	734	866	1068	1139	970	996	1556	1451	944
lcl|NZ_CP007637.1_cds_WP_010212262.1_1357	135	199	291	264	1380	1836	1094	699	1311	1185	1125	1079	1706	1986	2181	1827	1953	2024	1317	1283	1158	1709	1838	1359	1461	1617	1679	1979	1646	2008	2199	1913	2154	3012	2915	2001
lcl|NZ_CP007637.1_cds_WP_010212261.1_1358	10	19	24	16	32	64	28	26	50	28	27	47	59	77	61	59	62	64	33	36	25	50	42	42	54	63	69	74	61	62	76	58	65	90	79	60
lcl|NZ_CP007637.1_cds_WP_021492357.1_1359	53	80	97	94	128	133	95	63	111	121	118	108	103	147	156	128	161	203	111	108	99	150	134	127	138	153	157	166	169	185	194	155	194	234	224	158
lcl|NZ_CP007637.1_cds_WP_005785958.1_1360	441	706	861	827	214	226	139	108	167	173	188	252	198	251	283	219	180	190	132	133	147	200	203	166	151	181	200	223	124	162	163	145	183	294	286	235
lcl|NZ_CP007637.1_cds_WP_010212258.1_1361	746	994	1257	1288	159	182	139	104	171	155	157	180	169	245	213	211	157	200	122	108	131	184	166	129	120	172	177	151	91	93	119	107	171	244	235	152
lcl|NZ_CP007637.1_cds_WP_010212257.1_1362	52	120	133	143	97	145	77	51	116	120	114	82	116	168	173	156	159	144	103	84	77	90	83	85	174	220	195	215	121	151	165	129	182	267	238	161
lcl|NZ_CP007637.1_cds_WP_010212255.1_1363	68	99	129	124	189	230	147	95	153	175	172	150	192	213	257	202	286	310	209	200	219	304	335	227	231	274	272	288	288	331	371	279	342	489	453	253
lcl|NZ_CP007637.1_cds_WP_038452829.1_1364	52	70	84	76	86	92	73	36	78	73	70	100	68	70	88	67	89	115	85	71	89	88	128	108	67	81	77	110	103	130	158	114	110	137	145	103
lcl|NZ_CP007637.1_cds_WP_010212253.1_1365	53	67	101	99	116	128	74	56	103	89	107	118	107	132	131	105	133	159	116	93	103	128	174	83	109	126	113	142	130	137	140	157	163	236	234	140
lcl|NZ_CP007637.1_cds_WP_010212252.1_1366	105	198	255	215	203	196	136	101	182	159	198	188	250	303	354	278	295	279	206	189	285	370	376	303	294	339	315	386	218	257	310	258	307	414	446	271
lcl|NZ_CP007637.1_cds_WP_010212250.1_1367	433	791	952	1005	817	1023	764	487	905	849	846	903	843	1170	1127	967	878	985	741	630	857	1108	1198	808	898	952	1112	1224	867	911	986	965	1150	1472	1667	1108
lcl|NZ_CP007637.1_cds_WP_010212246.1_1368	39	81	106	97	70	104	74	51	70	72	60	73	71	80	90	62	83	92	65	81	60	95	89	53	78	88	96	99	95	88	94	66	99	137	121	75
lcl|NZ_CP007637.1_cds_WP_010212245.1_1369	32	52	69	68	61	68	58	30	70	52	54	44	71	89	83	74	99	104	72	64	55	55	54	63	78	90	113	104	82	99	119	94	108	157	141	81
lcl|NZ_CP007637.1_cds_WP_010212244.1_1370	4	5	13	16	12	27	12	6	16	11	15	13	20	24	23	25	26	21	10	12	6	5	7	7	23	26	20	19	22	30	22	20	28	41	28	29
lcl|NZ_CP007637.1_cds_WP_010212243.1_1371	1029	1581	1860	1829	1902	2152	1567	905	1918	1868	1651	1743	1684	2004	2185	1812	2910	3143	2011	1929	1908	2301	2333	1883	1766	2164	2267	2159	2428	2763	3032	2282	3065	4452	4181	2599
lcl|NZ_CP007637.1_cds_WP_010212242.1_1372	309	499	522	435	80	124	81	53	129	133	115	108	129	163	182	148	148	159	101	107	76	79	85	74	140	203	185	159	97	90	138	103	186	308	241	156
lcl|NZ_CP007637.1_cds_WP_010212241.1_1373	159	287	365	365	469	655	341	199	566	535	561	416	598	738	769	657	1018	957	661	600	546	724	730	605	628	759	745	803	915	1094	1161	929	972	1452	1357	943
lcl|NZ_CP007637.1_cds_WP_010212240.1_1374	19	29	41	37	26	55	31	31	37	44	48	37	45	62	60	68	73	75	67	58	24	54	50	31	51	69	67	72	86	87	119	76	87	122	114	86
lcl|NZ_CP007637.1_cds_WP_010212239.1_1375	165	269	309	357	423	465	323	205	419	407	352	411	351	418	390	358	371	488	346	291	429	590	630	443	390	375	448	488	425	413	498	429	526	657	674	442
lcl|NZ_CP007637.1_cds_WP_010212238.1_1376	242	349	516	483	498	559	425	279	526	491	494	521	482	558	588	482	558	591	400	359	481	637	626	490	505	582	606	600	516	567	666	543	588	895	877	525
lcl|NZ_CP007637.1_cds_WP_144080540.1_1377	298	451	573	605	473	524	391	221	475	475	436	464	452	555	633	514	568	550	427	374	398	564	608	461	552	577	651	682	429	448	518	466	579	749	812	544
lcl|NZ_CP007637.1_cds_WP_038452835.1_1378	363	519	696	702	1002	1076	769	527	911	916	737	916	813	1012	1145	930	1049	1182	850	768	894	1102	1137	894	893	1013	1172	1168	1101	1194	1376	1099	1224	1706	1706	1170
lcl|NZ_CP007637.1_cds_WP_010212230.1_1379	32	45	63	73	331	467	248	161	239	212	219	173	83	83	80	102	679	699	434	443	138	201	197	178	341	376	365	437	1119	1388	1454	1189	452	655	671	377
lcl|NZ_CP007637.1_cds_WP_010212228.1_1380	125	229	309	291	2183	3159	1963	1172	1430	1386	1313	1143	373	428	462	358	3952	4088	2653	2727	426	630	663	562	1976	2373	2303	2603	6998	9297	10562	7524	2753	4075	3894	2294
lcl|NZ_CP007637.1_cds_WP_010212226.1_1381	25	43	71	58	625	892	511	324	365	339	314	338	71	85	92	71	882	966	637	648	114	149	175	118	558	567	559	691	1845	2305	2804	1870	591	1031	897	548
lcl|NZ_CP007637.1_cds_WP_162098525.1_1382	266	480	523	565	4972	7003	4586	2567	3525	3272	3129	2889	681	825	899	689	7156	7651	5116	4980	864	1180	1279	1126	4735	5543	5553	6128	13729	16123	18963	14976	5837	8064	7664	4721
lcl|NZ_CP007637.1_cds_WP_038452838.1_1383	94	156	195	173	3629	4830	3355	2096	2490	2421	2277	2628	381	497	585	461	4163	4705	3114	3263	624	812	812	655	3320	3664	3972	3819	7654	9345	10946	8784	3485	5006	4648	2841
lcl|NZ_CP007637.1_cds_WP_010212220.1_1384	76	149	170	177	137	217	153	78	152	165	153	147	183	271	318	229	267	281	181	184	209	239	246	183	287	327	273	346	244	239	286	245	275	389	405	276
lcl|NZ_CP007637.1_cds_WP_010212218.1_1385	76	122	156	172	168	171	103	81	142	128	107	147	134	181	168	141	150	205	92	129	163	220	203	138	137	179	198	208	144	159	160	117	181	288	236	188
lcl|NZ_CP007637.1_cds_WP_010212217.1_1386	283	426	532	564	1002	1156	896	492	949	977	879	790	841	932	1003	802	1395	1432	1052	907	849	1052	1132	928	536	658	706	720	1148	1331	1529	1339	1382	1981	2028	1266
lcl|NZ_CP007637.1_cds_WP_010212216.1_1387	476	805	989	1000	1982	2270	1577	937	1815	1680	1611	1476	1464	1785	1905	1487	2566	2881	1978	1888	1200	1518	1503	1372	1195	1528	1554	1501	2657	2995	3524	2820	2980	4283	4270	2517
lcl|NZ_CP007637.1_cds_WP_010212215.1_1388	17	13	25	20	45	37	27	16	36	39	29	24	31	25	36	25	66	70	44	37	33	47	50	39	25	35	37	39	70	89	93	86	64	86	108	58
lcl|NZ_CP007637.1_cds_WP_010212214.1_1389	17	24	25	29	60	63	45	28	46	42	41	55	43	61	51	29	96	99	73	66	46	64	70	49	51	62	53	61	97	109	139	92	84	131	127	70
lcl|NZ_CP007637.1_cds_WP_010212213.1_1390	198	281	350	352	463	582	378	234	496	444	480	460	445	605	546	504	624	753	521	446	295	441	409	350	534	610	605	654	629	746	807	647	752	1068	1044	700
lcl|NZ_CP007637.1_cds_WP_003172477.1_1391	3712	4272	5312	5575	2089	2197	1418	1013	1936	1966	1906	1840	2327	2755	2661	2396	2364	2529	1849	1643	2259	3059	2608	2183	2010	2116	2272	2787	1920	2171	2154	2058	2550	3508	3346	2345
lcl|NZ_CP007637.1_cds_WP_003172479.1_1392	4969	8580	11414	9060	2578	3463	1944	1250	3169	2969	3123	2492	4431	4464	5136	4641	4962	4242	3422	2871	2015	2939	2747	3316	3327	4346	3797	5244	3023	3447	3454	3085	4609	6330	6274	4118
lcl|NZ_CP007637.1_cds_WP_010212204.1_1393	1223	1942	2426	2239	771	864	661	390	747	798	660	769	699	860	956	717	889	1007	611	571	489	589	651	425	761	914	885	874	673	831	907	636	1036	1424	1282	857
lcl|NZ_CP007637.1_cds_WP_010212202.1_1394	2258	3707	4778	4412	1192	1540	976	533	1265	1233	1134	974	1494	1716	1911	1666	2563	2507	1645	1595	1422	1838	1851	1571	1485	1906	1820	2049	2297	2521	2894	2225	2767	4004	3892	2298
lcl|NZ_CP007637.1_cds_WP_010212199.1_1395	184	280	267	319	615	589	451	283	501	502	548	565	489	578	606	503	709	832	579	532	470	549	527	505	531	673	685	652	680	817	899	814	819	1210	1181	737
lcl|NZ_CP007637.1_cds_WP_010212198.1_1396	20	31	26	27	54	74	51	25	68	62	64	64	50	44	74	48	49	68	46	48	31	25	29	25	49	65	66	47	84	86	97	75	92	127	89	64
lcl|NZ_CP007637.1_cds_WP_010212197.1_1397	91	146	183	166	224	273	176	110	206	212	193	193	208	291	278	263	285	356	269	199	310	408	409	322	227	305	319	355	325	369	384	362	361	463	523	294
lcl|NZ_CP007637.1_cds_WP_010212196.1_1398	90	137	168	164	315	360	254	149	338	260	307	316	244	342	401	316	537	539	376	362	362	410	439	343	303	400	352	447	498	585	651	547	574	786	782	459
lcl|NZ_CP007637.1_cds_WP_003172487.1_1399	220	396	506	548	355	483	316	193	371	386	388	409	322	446	507	427	484	510	396	345	376	620	546	443	438	501	568	575	430	521	580	491	550	773	890	512
lcl|NZ_CP007637.1_cds_WP_010212195.1_1400	121	150	215	201	270	358	275	142	308	320	343	277	337	459	500	429	651	715	500	463	343	411	393	381	443	518	532	533	667	772	858	747	654	940	1039	600
lcl|NZ_CP007637.1_cds_WP_010212194.1_1401	197	321	430	362	390	486	268	177	357	323	359	341	473	578	645	616	1039	956	674	643	499	632	610	487	562	694	693	777	917	1006	1192	1025	1051	1519	1555	959
lcl|NZ_CP007637.1_cds_WP_010212193.1_1402	123	221	244	215	231	277	195	129	236	248	271	228	262	337	335	287	377	418	307	235	120	212	220	159	312	414	388	395	303	356	424	347	432	581	547	376
lcl|NZ_CP007637.1_cds_WP_010212191.1_1403	212	394	454	413	369	446	377	185	400	369	372	359	453	509	679	539	754	705	494	456	290	399	431	365	565	742	655	724	659	675	888	657	886	1166	1262	677
lcl|NZ_CP007637.1_cds_WP_010212190.1_1404	38	75	104	80	71	95	64	28	65	58	58	98	57	95	105	61	69	98	57	63	55	82	97	57	97	85	86	88	84	93	93	66	96	125	101	62
lcl|NZ_CP007637.1_cds_WP_010212189.1_1405	13	21	30	22	29	43	22	11	26	32	26	23	32	31	37	28	35	35	22	28	22	23	22	22	27	33	26	28	24	27	28	27	27	49	62	45
lcl|NZ_CP007637.1_cds_WP_010212188.1_1406	46	65	100	118	106	118	78	48	92	108	94	98	131	147	149	149	150	168	140	108	108	160	189	141	115	174	140	168	156	136	160	134	171	263	234	183
lcl|NZ_CP007637.1_cds_WP_010212187.1_1407	40	67	79	78	109	149	85	50	124	113	84	93	163	179	154	142	218	236	174	166	139	149	193	148	146	145	153	201	189	210	236	163	256	371	320	223
lcl|NZ_CP007637.1_cds_WP_010212186.1_1408	38	71	103	110	118	164	75	59	120	121	117	134	151	182	162	146	188	195	123	152	145	180	190	133	128	150	159	149	170	178	197	159	204	344	341	205
lcl|NZ_CP007637.1_cds_WP_010212184.1_1409	56	76	128	95	167	176	115	71	201	141	159	133	161	174	178	145	211	236	132	113	145	220	190	141	152	166	166	173	178	187	217	197	224	316	300	199
lcl|NZ_CP007637.1_cds_WP_010212183.1_1410	174	270	305	337	289	336	238	136	291	305	264	266	329	402	421	367	386	419	292	241	306	396	395	275	353	503	456	462	327	325	444	342	508	699	649	429
lcl|NZ_CP007637.1_cds_WP_010212181.1_1411	127	197	226	222	308	385	241	136	386	324	315	245	507	454	594	520	745	652	439	459	383	524	551	399	488	637	561	691	631	664	763	532	879	1299	1263	750
lcl|NZ_CP007637.1_cds_WP_038452843.1_1412	178	320	386	308	493	740	430	222	539	554	523	452	696	824	934	717	1007	1067	737	681	436	522	530	462	694	861	795	962	874	1106	1194	860	1254	1835	1778	1166
lcl|NZ_CP007637.1_cds_WP_156046207.1_1413	159	196	255	301	199	216	119	94	175	163	141	169	175	264	250	254	184	273	137	131	877	927	956	375	332	299	420	275	172	143	180	190	331	381	348	254
lcl|NZ_CP007637.1_cds_WP_010212177.1_1414	246	400	525	471	206	235	140	97	179	192	233	160	223	312	330	272	297	357	196	173	108	154	151	132	317	366	381	371	237	278	325	281	342	492	457	338
lcl|NZ_CP007637.1_cds_WP_038452846.1_1415	619	1109	1424	1219	500	729	402	259	595	527	558	454	690	788	969	864	904	821	604	567	572	690	745	658	826	1004	933	1082	696	741	935	702	1018	1451	1280	811
lcl|NZ_CP007637.1_cds_WP_010212174.1_1416	198	320	390	426	418	446	340	208	411	380	333	392	260	408	423	374	368	433	266	295	370	467	476	326	328	400	441	426	347	348	442	297	516	672	729	378
lcl|NZ_CP007637.1_cds_WP_010212173.1_1417	94	167	218	239	216	223	187	117	204	212	204	185	170	216	277	207	233	265	177	135	197	215	260	151	223	258	268	259	194	222	276	185	326	408	385	255
lcl|NZ_CP007637.1_cds_WP_010212171.1_1418	80	136	179	141	190	205	176	111	200	193	139	169	211	214	289	232	264	307	181	181	152	233	235	163	232	230	237	293	193	265	252	192	307	357	417	258
lcl|NZ_CP007637.1_cds_WP_010212170.1_1419	82	108	141	155	166	235	167	80	213	194	134	164	228	242	260	209	251	286	166	178	247	335	351	222	238	245	253	252	190	226	237	180	289	356	325	243
lcl|NZ_CP007637.1_cds_WP_010212169.1_1420	71	134	147	144	214	325	136	104	249	225	201	192	242	299	293	254	389	399	320	256	187	255	263	241	244	296	283	367	357	443	460	437	363	525	529	397
lcl|NZ_CP007637.1_cds_WP_010212167.1_1421	149	263	347	309	450	496	377	227	439	436	417	410	418	528	625	532	642	633	455	430	405	457	465	408	444	536	564	591	617	661	825	640	591	877	918	580
lcl|NZ_CP007637.1_cds_WP_021491021.1_1422	225	335	443	442	477	626	423	222	468	486	474	467	507	726	750	597	827	793	582	524	310	432	421	392	733	905	906	881	727	867	1001	772	883	1194	1232	814
lcl|NZ_CP007637.1_cds_WP_010212165.1_1423	20	36	65	58	43	46	46	23	54	47	30	75	33	43	57	44	63	60	56	35	57	71	72	50	45	40	62	59	70	62	65	54	53	76	57	45
lcl|NZ_CP007637.1_cds_WP_010212163.1_1424	52	91	94	136	119	154	93	68	103	118	110	135	117	136	165	134	171	182	161	128	125	179	174	143	111	114	115	169	162	225	194	173	217	290	276	173
lcl|NZ_CP007637.1_cds_WP_010212162.1_1425	26	38	66	66	63	96	52	23	63	64	48	60	61	93	87	74	101	144	92	89	66	100	95	56	52	67	59	69	115	117	141	100	152	193	149	123
lcl|NZ_CP007637.1_cds_WP_010212161.1_1426	57	111	134	150	165	190	127	89	183	164	174	168	124	219	187	173	151	180	130	94	154	264	262	160	169	182	169	204	126	171	151	152	198	283	205	174
lcl|NZ_CP007637.1_cds_WP_010212160.1_1427	92	188	209	227	123	190	136	72	160	159	147	136	223	240	289	243	265	295	159	169	252	292	312	197	202	279	270	298	223	242	280	232	266	412	384	246
lcl|NZ_CP007637.1_cds_WP_010212157.1_1428	68	91	126	96	116	170	95	76	139	131	119	106	145	150	145	129	190	190	138	105	133	139	166	107	148	152	186	199	154	182	208	195	189	280	267	174
lcl|NZ_CP007637.1_cds_WP_010212155.1_1429	60	81	118	113	145	172	110	71	151	149	132	156	133	200	190	145	216	214	153	130	120	152	138	125	156	157	190	207	207	226	279	239	215	286	297	219
lcl|NZ_CP007637.1_cds_WP_021491014.1_1430	238	359	436	504	126	125	127	69	140	140	188	130	158	218	236	199	119	152	113	99	43	79	86	65	182	216	222	180	52	67	79	78	156	208	203	118
lcl|NZ_CP007637.1_cds_WP_010212151.1_1431	611	957	1170	1238	838	983	743	493	905	854	900	855	752	1004	1143	927	1044	1107	832	663	802	987	909	822	813	1029	1099	1160	970	933	1200	1009	1199	1618	1789	1045
lcl|NZ_CP007637.1_cds_WP_175439680.1_1432	30	31	55	51	74	68	32	24	63	58	40	70	61	88	95	57	82	64	54	59	55	66	62	60	70	79	95	78	72	59	91	72	75	91	110	71
lcl|NZ_CP007637.1_cds_WP_044288111.1_1433	81	121	154	163	185	213	110	95	216	183	168	193	168	247	256	222	279	342	215	168	201	251	254	181	230	262	266	279	257	302	312	270	304	472	428	303
lcl|NZ_CP007637.1_cds_WP_010212147.1_1434	401	652	788	814	943	1164	789	462	889	870	825	844	902	1150	1301	1151	1372	1333	977	892	732	889	930	794	1320	1446	1577	1621	1089	1173	1408	1218	1500	2031	2197	1304
lcl|NZ_CP007637.1_cds_WP_010212145.1_1435	16	24	37	36	33	34	20	20	28	25	21	31	26	33	40	18	35	20	33	22	37	52	48	35	31	42	32	35	24	41	45	27	41	76	54	47
lcl|NZ_CP007637.1_cds_WP_010212144.1_1436	19	36	41	46	24	46	17	28	41	34	30	40	29	36	49	34	35	40	35	24	41	48	49	33	38	57	36	50	39	39	41	35	36	67	43	37
lcl|NZ_CP007637.1_cds_WP_010212142.1_1437	61	103	122	115	99	145	92	63	128	105	107	108	104	122	151	164	151	139	128	118	89	117	93	84	123	161	184	160	149	168	187	141	161	215	214	154
lcl|NZ_CP007637.1_cds_WP_010212140.1_1438	42	64	71	82	156	195	129	77	147	113	134	151	146	180	190	162	219	255	175	162	106	169	134	119	167	195	182	209	314	358	423	325	275	368	404	223
lcl|NZ_CP007637.1_cds_WP_010212138.1_1439	27	53	65	83	83	118	68	52	110	86	69	87	84	88	101	90	141	147	104	104	124	175	175	130	92	89	125	123	205	293	241	209	134	176	183	131
lcl|NZ_CP007637.1_cds_WP_010212136.1_1440	60	77	103	88	247	319	200	134	264	282	279	231	233	290	308	234	422	417	334	302	155	199	198	250	232	327	322	324	281	355	453	382	389	596	587	390
lcl|NZ_CP007637.1_cds_WP_010212135.1_1441	103	149	226	170	230	322	173	130	226	234	251	214	304	371	437	393	537	549	349	385	244	332	379	301	405	462	454	537	433	515	549	480	538	749	746	505
lcl|NZ_CP007637.1_cds_WP_010212133.1_1442	22	42	50	41	57	53	45	34	51	60	36	52	50	54	67	61	87	87	72	66	27	36	34	28	56	85	77	121	79	98	98	84	92	154	162	92
lcl|NZ_CP007637.1_cds_WP_010212132.1_1443	64	142	166	161	178	194	119	62	168	164	138	150	174	213	224	214	336	285	204	189	202	271	274	199	220	256	289	282	222	234	266	230	346	452	458	299
lcl|NZ_CP007637.1_cds_WP_154847042.1_1444	385	436	651	673	658	744	448	370	654	621	497	672	558	673	650	562	561	637	515	472	802	957	1100	716	547	674	711	764	584	655	679	641	726	976	961	683
lcl|NZ_CP007637.1_cds_WP_010212129.1_1445	30	55	80	71	153	234	140	69	176	140	184	134	184	244	259	196	393	437	269	282	126	178	145	169	224	267	246	274	419	519	538	459	471	624	614	403
lcl|NZ_CP007637.1_cds_WP_003172524.1_1446	322	528	644	644	318	423	248	210	372	347	328	358	375	397	448	357	322	321	237	240	217	225	229	208	449	472	543	501	285	281	305	291	466	595	548	390
lcl|NZ_CP007637.1_cds_WP_029529208.1_1447	235	365	476	432	200	279	176	118	221	222	210	218	293	326	399	320	307	359	212	214	234	330	344	256	316	432	465	456	226	270	326	244	390	488	532	314
lcl|NZ_CP007637.1_cds_WP_010212125.1_1448	1815	3213	3896	3911	589	671	393	289	670	575	561	598	442	524	477	437	417	430	315	259	1315	1858	2238	1338	323	295	405	458	379	357	365	378	431	521	643	431
lcl|NZ_CP007637.1_cds_WP_010212123.1_1449	28	41	52	56	52	65	37	27	44	26	56	56	27	51	50	35	55	71	51	32	51	73	82	37	48	56	48	65	53	60	79	72	42	96	106	74
lcl|NZ_CP007637.1_cds_WP_010212122.1_1450	378	428	500	535	375	423	293	211	347	356	318	442	469	538	408	486	332	400	281	303	157	252	239	201	333	430	516	512	259	306	378	318	387	592	605	420
lcl|NZ_CP007637.1_cds_WP_010212121.1_1451	67	104	131	124	146	167	104	60	149	121	155	150	143	204	188	178	190	228	160	139	91	137	183	130	182	187	185	215	174	232	242	209	233	258	253	204
lcl|NZ_CP007637.1_cds_WP_010212120.1_1452	29	40	44	65	42	70	34	25	67	52	53	53	64	86	104	72	122	105	68	58	65	68	78	74	76	100	97	109	98	103	152	112	100	126	132	92
lcl|NZ_CP007637.1_cds_WP_010212119.1_1453	47	86	84	79	85	108	79	34	104	103	107	95	80	99	78	81	89	106	69	90	36	65	61	37	75	97	86	97	89	85	115	95	112	150	181	99
lcl|NZ_CP007637.1_cds_WP_021491003.1_1454	54	73	87	95	78	111	63	35	87	95	82	74	86	131	117	100	121	155	129	95	60	88	78	56	100	110	118	147	135	132	139	150	137	213	190	128
lcl|NZ_CP007637.1_cds_WP_010212115.1_1455	462	781	992	1069	919	1128	806	451	949	872	913	913	907	1075	1299	1005	1143	1249	905	881	700	904	972	765	1015	1269	1396	1265	1239	1308	1528	1265	1426	1971	1959	1179
lcl|NZ_CP007637.1_cds_WP_010212114.1_1456	35	60	66	51	92	122	64	48	110	98	95	98	124	153	152	146	233	231	154	135	65	95	103	99	133	179	152	167	196	198	259	216	194	279	278	208
lcl|NZ_CP007637.1_cds_WP_010212112.1_1457	41	59	99	83	152	169	122	65	135	135	136	145	131	177	217	126	262	257	182	152	112	151	144	129	165	229	207	219	201	232	284	250	266	366	353	246
lcl|NZ_CP007637.1_cds_WP_010212110.1_1458	31	45	69	61	77	88	51	48	76	75	77	82	85	107	112	115	147	159	97	87	61	70	78	75	96	117	129	133	141	147	161	150	181	210	218	129
lcl|NZ_CP007637.1_cds_WP_010212109.1_1459	726	1117	1316	1462	1688	1935	1392	836	1687	1539	1690	1687	1371	1753	1892	1506	1811	1906	1286	1316	1664	1924	2155	1405	1724	1889	2104	2029	1734	1849	2055	1842	2597	3352	3286	2038
lcl|NZ_CP007637.1_cds_WP_010212107.1_1460	331	546	709	628	581	743	443	251	642	598	653	512	791	852	973	909	1071	1047	789	709	422	636	603	592	731	895	898	946	883	1023	1098	965	1052	1497	1545	962
lcl|NZ_CP007637.1_cds_WP_010212105.1_1461	88	145	149	121	118	123	103	48	110	89	104	87	142	166	187	153	214	221	151	140	80	108	118	120	135	214	183	175	185	213	243	173	251	364	307	201
lcl|NZ_CP007637.1_cds_WP_010212104.1_1462	188	294	308	338	270	270	164	116	246	223	232	225	270	307	323	262	322	337	239	219	263	354	401	319	286	283	303	336	313	347	373	344	403	496	583	383
lcl|NZ_CP007637.1_cds_WP_010212102.1_1463	35	29	58	52	55	65	52	24	63	49	45	50	65	69	80	54	86	99	74	51	70	89	98	63	52	77	80	82	88	85	120	86	93	135	144	95
lcl|NZ_CP007637.1_cds_WP_010212101.1_1464	471	819	976	971	1098	1257	847	542	1005	1014	958	1026	780	1070	1106	959	1287	1307	992	826	810	1014	1095	926	919	1010	1102	1192	1405	1483	1664	1532	1536	2020	2079	1355
lcl|NZ_CP007637.1_cds_WP_003210690.1_1465	370	573	735	766	863	957	758	436	810	790	740	921	739	889	1020	793	1077	1098	832	782	686	887	942	769	778	953	1019	962	1172	1278	1409	1154	1277	1734	1875	1097
lcl|NZ_CP007637.1_cds_WP_010212099.1_1466	530	907	1102	1025	141	176	129	56	168	174	158	165	143	190	206	186	161	168	122	110	181	227	202	140	129	122	141	179	116	140	136	124	159	227	211	134
lcl|NZ_CP007637.1_cds_WP_010212098.1_1467	81	116	120	114	229	246	168	104	214	222	177	193	241	304	351	253	417	477	283	303	224	290	274	226	264	375	359	363	463	471	553	463	464	659	650	375
lcl|NZ_CP007637.1_cds_WP_010212097.1_1468	173	240	278	324	367	366	300	167	353	340	304	346	271	394	415	360	564	552	387	381	436	499	524	337	359	449	442	480	563	648	731	522	623	874	828	598
lcl|NZ_CP007637.1_cds_WP_010212095.1_1469	2164	3473	4351	4107	3091	3725	2498	1630	3353	3148	2986	3016	2844	3490	3837	3281	3740	3883	2665	2625	2813	3316	3479	2681	3255	3721	3956	4161	3740	4150	4430	3473	4540	6235	6096	3884
lcl|NZ_CP007637.1_cds_WP_010212094.1_1470	41	75	91	90	96	104	77	63	112	85	85	106	111	158	127	100	191	175	135	107	131	121	167	133	125	144	141	146	192	191	195	154	192	256	277	158
lcl|NZ_CP007637.1_cds_WP_010212093.1_1471	11	12	25	19	33	32	27	14	31	20	23	32	23	36	31	32	35	39	29	20	12	37	37	24	12	30	24	35	30	31	39	36	38	52	56	35
lcl|NZ_CP007637.1_cds_WP_010212091.1_1472	56	69	138	123	58	52	52	36	67	54	32	87	72	84	99	63	69	81	54	48	70	74	84	67	88	74	83	86	50	63	60	60	79	90	109	72
lcl|NZ_CP007637.1_cds_WP_010212087.1_1473	30	54	75	69	89	134	67	43	97	86	91	84	99	154	152	124	173	173	132	110	125	176	165	136	126	103	125	169	190	227	216	202	172	234	242	166
lcl|NZ_CP007637.1_cds_WP_010212086.1_1474	6	12	17	11	20	27	23	12	15	14	12	22	18	18	24	20	18	18	23	10	15	20	32	18	15	25	30	16	29	27	26	22	22	40	27	19
lcl|NZ_CP007637.1_cds_WP_162098515.1_1475	105	195	218	234	102	124	99	49	152	95	110	149	87	150	152	114	100	139	101	78	171	213	220	126	85	129	148	149	112	120	129	115	103	202	194	137
lcl|NZ_CP007637.1_cds_WP_021490993.1_1476	414	618	741	787	724	934	676	387	786	783	721	781	662	856	889	784	1048	1150	764	765	525	658	677	555	770	952	1012	975	975	1217	1324	1116	1268	1834	1696	1025
lcl|NZ_CP007637.1_cds_WP_010212078.1_1477	156	287	362	365	249	273	182	101	211	240	206	229	256	316	337	329	416	397	267	237	213	331	272	249	289	382	370	402	352	387	474	381	413	595	573	371
lcl|NZ_CP007637.1_cds_WP_010212077.1_1478	1619	2739	3162	3236	1133	1570	1239	619	1507	1459	1681	1312	1403	1721	2169	1611	1628	1728	1151	1063	904	1156	1054	1021	1627	2316	2086	1997	1461	1759	2039	1551	2277	3009	2909	1750
lcl|NZ_CP007637.1_cds_WP_010212076.1_1479	37	64	60	73	80	76	54	38	72	65	72	63	74	82	96	80	87	105	62	63	108	152	160	97	90	87	102	88	66	83	127	93	110	140	152	119
lcl|NZ_CP007637.1_cds_WP_005786151.1_1480	716	1200	1452	1361	2203	2630	1837	915	2445	2335	2260	2049	2722	3212	3804	2967	3564	3391	2289	2187	2348	2998	3047	2657	2543	3034	3008	3326	3125	3559	3925	2993	3820	5542	5230	3281
lcl|NZ_CP007637.1_cds_WP_010212075.1_1481	387	577	790	664	885	1013	710	399	919	926	856	780	1041	1201	1430	1177	1447	1481	991	911	1009	1239	1371	1128	1030	1268	1234	1351	1352	1570	1787	1334	1684	2367	2264	1447
lcl|NZ_CP007637.1_cds_WP_010212074.1_1482	28	22	36	51	67	58	59	30	40	48	63	76	44	68	77	49	78	89	53	52	75	94	93	73	61	81	78	48	92	79	103	68	101	117	142	82
lcl|NZ_CP007637.1_cds_WP_010212072.1_1483	677	1010	1443	1320	1169	1327	896	515	1090	1045	1003	936	1105	1421	1544	1298	1834	1878	1407	1174	1000	1289	1455	1098	1403	1723	1744	1894	1556	1768	2033	1664	1988	2811	2768	1813
lcl|NZ_CP007637.1_cds_WP_010212070.1_1484	218	363	468	393	725	958	580	338	809	780	747	625	901	1078	1269	1046	1319	1321	987	783	950	1165	1330	1080	1043	1221	1159	1439	1461	1575	1748	1480	1369	1991	2072	1263
lcl|NZ_CP007637.1_cds_WP_010212068.1_1485	22	41	54	45	101	98	76	34	96	92	97	100	89	97	122	79	139	149	119	96	102	106	127	137	80	105	103	118	153	175	231	217	124	230	243	124
lcl|NZ_CP007637.1_cds_WP_010212066.1_1486	189	365	481	419	383	474	327	160	366	372	377	284	405	485	592	539	698	665	399	421	241	304	313	311	506	625	681	665	625	681	753	610	785	1102	1026	619
lcl|NZ_CP007637.1_cds_WP_003172575.1_1487	638	1091	1345	1113	1214	1494	1187	653	1274	1273	1205	1298	994	1200	1370	1091	1340	1428	1064	988	834	944	1117	824	1140	1467	1415	1375	1419	1679	1881	1445	1727	2415	2239	1494
lcl|NZ_CP007637.1_cds_WP_010212061.1_1488	110	197	309	275	366	458	283	144	433	421	390	351	458	524	601	472	615	611	412	383	287	469	444	442	448	472	453	617	536	644	714	618	534	742	785	514
lcl|NZ_CP007637.1_cds_WP_010212060.1_1489	54	99	132	114	111	124	83	40	136	127	86	114	112	195	184	138	210	221	153	155	147	201	239	176	152	154	162	172	220	229	270	228	211	282	330	197
lcl|NZ_CP007637.1_cds_WP_010212059.1_1490	214	349	443	450	410	487	329	229	429	397	356	393	389	474	550	407	504	535	371	410	354	407	472	324	505	563	571	609	410	457	559	470	622	844	852	561
lcl|NZ_CP007637.1_cds_WP_010212058.1_1491	111	135	182	184	156	178	122	86	144	143	142	166	143	202	177	163	163	208	138	133	108	128	150	98	160	206	227	189	147	164	182	156	241	282	288	193
lcl|NZ_CP007637.1_cds_WP_010212056.1_1492	211	348	449	404	338	422	316	182	363	362	333	381	381	457	558	403	559	611	423	414	306	419	397	338	429	507	504	541	517	605	688	545	619	876	958	614
lcl|NZ_CP007637.1_cds_WP_021490985.1_1493	149	232	327	275	305	368	242	145	287	254	282	308	397	473	550	466	879	883	598	577	292	432	433	379	461	558	561	638	826	942	1167	870	819	1283	1295	840
lcl|NZ_CP007637.1_cds_WP_010212053.1_1494	54	114	126	113	117	174	106	79	142	126	135	105	159	180	181	191	190	205	154	141	144	220	198	148	160	179	183	175	210	194	190	215	227	322	330	190
lcl|NZ_CP007637.1_cds_WP_010212052.1_1495	664	1085	1434	1204	2875	3288	2249	1205	2627	2393	2175	2051	2299	2599	2680	2143	5417	5434	4035	3649	3186	4039	4293	3594	1359	1633	1535	1745	5192	5886	6618	5694	5125	7395	7729	4938
lcl|NZ_CP007637.1_cds_WP_010212050.1_1496	300	570	720	684	631	918	547	299	705	742	695	691	723	965	1030	895	1023	1122	791	635	600	803	814	699	859	1120	1031	1154	906	1048	1161	971	1127	1592	1601	1074
lcl|NZ_CP007637.1_cds_WP_010212049.1_1497	360	539	657	632	549	731	493	323	567	533	606	647	622	749	824	742	730	741	530	518	478	623	680	549	746	868	947	984	622	671	866	704	831	1210	1170	742
lcl|NZ_CP007637.1_cds_WP_010212047.1_1498	55	110	126	135	126	139	94	53	117	116	118	120	123	135	160	130	174	201	125	125	70	75	99	70	137	150	144	169	142	174	212	150	163	275	216	131
lcl|NZ_CP007637.1_cds_WP_017477213.1_1499	61	117	153	147	92	124	84	56	89	108	120	85	92	94	151	98	158	162	122	114	76	103	120	86	102	143	170	144	141	155	199	170	167	263	251	162
lcl|NZ_CP007637.1_cds_WP_010212046.1_1500	116	158	223	236	203	214	113	74	193	167	163	181	179	225	235	175	232	261	178	151	241	321	340	191	208	249	244	271	198	212	231	223	249	335	338	232
lcl|NZ_CP007637.1_cds_WP_010212043.1_1501	190	336	380	380	404	444	289	198	322	356	404	399	276	394	342	334	344	376	299	252	343	444	477	307	366	378	470	454	294	360	399	339	401	616	551	434
lcl|NZ_CP007637.1_cds_WP_010212042.1_1502	41	50	78	57	53	69	39	25	62	70	65	73	72	89	90	91	57	81	66	65	43	65	63	56	71	88	95	96	57	92	90	68	81	138	122	79
lcl|NZ_CP007637.1_cds_WP_038452876.1_1503	1653	2821	3539	3401	154	193	116	72	181	176	184	157	193	280	255	201	278	254	206	162	331	443	501	348	194	240	227	232	231	263	229	214	265	327	359	241
lcl|NZ_CP007637.1_cds_WP_010212036.1_1504	216	329	400	383	518	639	367	239	497	474	446	437	606	691	775	654	888	800	597	489	453	713	684	670	617	708	678	882	856	924	1053	980	818	1250	1329	860
lcl|NZ_CP007637.1_cds_WP_010212034.1_1505	639	885	1095	1218	507	665	577	368	571	639	711	633	511	601	745	612	606	667	438	396	745	857	899	731	734	877	898	910	521	530	606	584	870	1094	1046	516
lcl|NZ_CP007637.1_cds_WP_010212032.1_1506	27	48	56	82	125	94	61	45	81	78	52	91	55	99	72	61	78	71	61	47	195	222	250	121	49	53	67	68	73	64	67	82	64	87	102	88
lcl|NZ_CP007637.1_cds_WP_010212030.1_1507	284	420	574	564	1094	1256	882	568	1067	1042	990	1018	1169	1393	1428	1226	1630	1651	1277	1117	959	1133	1101	1041	1151	1276	1345	1581	1706	1904	2122	1905	1701	2316	2368	1529
lcl|NZ_CP007637.1_cds_WP_010212028.1_1508	187	310	404	456	783	911	595	341	659	638	675	560	786	945	1102	805	1262	1270	833	782	729	916	854	909	948	1151	1035	993	1215	1332	1525	1293	1453	2010	1933	983
lcl|NZ_CP007637.1_cds_WP_010212027.1_1509	536	857	1045	1064	882	1051	574	423	942	883	880	837	806	1161	1035	949	1218	1275	922	811	768	1081	1050	765	947	1119	1171	1262	1003	1293	1299	1267	1300	1774	1744	1320
lcl|NZ_CP007637.1_cds_WP_010212025.1_1510	1138	1563	2107	2019	832	990	682	484	867	848	827	956	893	1081	1180	986	843	869	720	617	301	388	399	528	975	1163	1209	1350	554	689	836	723	1021	1396	1480	905
lcl|NZ_CP007637.1_cds_WP_010212023.1_1511	1951	3009	3605	3507	4729	5429	4039	2124	4431	4525	4640	4126	4379	5649	6653	5074	7898	8129	5724	5173	3921	4798	5351	4278	5591	6562	6694	6800	7877	8904	10308	8149	8381	11826	11884	7106
lcl|NZ_CP007637.1_cds_WP_010212021.1_1512	737	1209	1491	1457	1497	1827	1258	776	1504	1475	1557	1375	1694	1950	2273	1908	2328	2192	1740	1461	2085	2550	2713	2011	1946	2343	2383	2587	2272	2255	2632	2355	2477	3292	3509	2220
lcl|NZ_CP007637.1_cds_WP_038452879.1_1513	423	797	925	992	810	972	698	454	785	684	791	895	675	817	907	806	877	849	689	538	944	1219	1258	904	843	978	1027	1194	874	891	976	976	1045	1426	1470	920
lcl|NZ_CP007637.1_cds_WP_051640416.1_1514	126	189	256	239	258	272	188	128	246	223	236	230	271	302	336	299	329	307	248	221	300	311	400	316	258	321	308	427	250	255	326	338	339	458	509	323
lcl|NZ_CP007637.1_cds_WP_038452885.1_1515	104	136	215	192	348	353	265	191	269	271	273	298	242	340	379	289	439	424	328	313	302	395	484	344	268	386	361	439	457	480	604	512	453	666	728	469
lcl|NZ_CP007637.1_cds_WP_081830111.1_1516	68	103	115	117	129	166	99	81	124	136	131	123	107	161	166	122	157	154	141	117	88	102	150	110	103	136	139	158	137	182	221	162	172	240	245	168
lcl|NZ_CP007637.1_cds_WP_038452894.1_1518	187	206	270	277	363	377	277	177	285	266	277	280	359	444	399	358	480	545	372	378	289	385	369	308	315	400	462	483	465	546	631	540	593	817	840	462
lcl|NZ_CP007637.1_cds_WP_156046208.1_1519	107	168	233	242	480	493	417	264	389	402	335	441	441	583	608	488	732	774	577	545	464	637	668	521	444	546	601	661	858	900	1046	969	753	1088	1193	746
lcl|NZ_CP007637.1_cds_WP_051640427.1_1520	135	183	238	258	381	416	295	193	368	327	289	360	325	473	471	373	435	458	306	303	386	444	461	327	363	434	462	525	390	442	504	441	485	766	675	454
lcl|NZ_CP007637.1_cds_WP_197032744.1_1521	189	295	384	359	409	444	300	212	402	362	367	421	367	468	492	417	429	548	351	353	381	525	521	438	410	500	452	600	392	477	540	451	506	764	796	509
lcl|NZ_CP007637.1_cds_WP_156046210.1_1522	4	6	5	4	4	9	4	6	8	13	4	12	7	5	8	4	2	6	8	9	4	9	8	5	12	8	6	10	10	4	13	14	6	12	7	13
lcl|NZ_CP007637.1_cds_WP_038452906.1_1523	959	1583	2037	2033	2769	2940	2166	1370	2406	2281	2294	2745	2222	2673	2878	2515	3103	3127	2483	2019	3678	4690	4942	3709	2660	2965	3190	3584	3353	3344	3823	3623	3665	4766	5065	3383
lcl|NZ_CP007637.1_cds_WP_038452908.1_1524	82	112	149	150	217	235	186	112	212	200	206	242	164	216	245	177	249	278	225	216	331	362	399	336	216	243	251	289	291	351	363	348	322	477	476	354
lcl|NZ_CP007637.1_cds_WP_038452911.1_1525	411	618	763	734	556	699	538	290	514	515	526	583	589	704	789	669	711	807	586	488	547	690	720	579	750	971	883	896	686	859	905	738	1017	1356	1315	858
lcl|NZ_CP007637.1_cds_WP_038452913.1_1526	6	3	8	5	2	3	3	4	13	7	4	9	8	6	11	3	9	9	2	4	7	2	13	9	6	4	6	6	8	9	5	5	13	20	12	6
lcl|NZ_CP007637.1_cds_WP_197032745.1_1527	6	8	4	13	4	6	5	3	3	10	7	6	3	5	6	11	5	5	8	8	5	7	10	1	5	2	8	5	9	8	8	2	5	9	13	11
lcl|NZ_CP007637.1_cds_WP_038452920.1_1529	512	782	1073	1038	1601	1793	1268	742	1561	1372	1315	1233	1209	1441	1411	1229	2281	2223	1794	1471	1230	1653	1542	1461	633	764	803	845	1952	2271	2499	2533	2288	3213	3291	2074
lcl|NZ_CP007637.1_cds_WP_038452922.1_1530	198	275	298	408	649	694	559	359	555	528	490	657	474	494	588	500	573	563	432	410	648	673	748	617	410	501	588	637	602	652	768	751	722	1012	1051	697
lcl|NZ_CP007637.1_cds_WP_038452925.1_1531	17	32	29	36	43	40	30	20	39	28	36	42	28	33	30	21	34	30	24	39	34	50	52	45	32	46	49	43	38	34	35	31	52	79	87	40
lcl|NZ_CP007637.1_cds_WP_038452927.1_1532	51	78	86	103	130	155	113	89	140	124	138	152	111	127	145	152	139	148	151	131	147	190	226	167	109	117	164	219	139	150	159	193	173	235	270	187
lcl|NZ_CP007637.1_cds_WP_038452930.1_1533	182	287	374	345	438	534	459	220	407	392	402	409	447	457	600	493	649	603	516	433	393	490	548	430	493	611	604	725	559	603	728	598	823	1009	1040	631
lcl|NZ_CP007637.1_cds_WP_038452932.1_1534	172	274	308	305	345	432	351	220	323	343	316	368	345	424	468	368	347	404	332	272	111	203	170	169	379	456	447	479	296	384	427	369	448	647	627	381
lcl|NZ_CP007637.1_cds_WP_038452935.1_1535	52	103	146	133	121	137	76	41	82	98	109	105	126	171	173	145	152	149	110	88	146	205	183	150	143	174	176	230	108	162	147	155	149	253	260	168
lcl|NZ_CP007637.1_cds_WP_038452937.1_1536	12	25	25	30	19	31	25	15	26	11	16	23	18	21	31	27	25	20	15	17	17	20	17	31	26	28	30	38	17	15	26	23	28	39	47	27
lcl|NZ_CP007637.1_cds_WP_038452939.1_1537	48	69	87	98	125	107	88	77	119	103	99	151	86	114	123	95	125	122	99	78	151	201	242	154	92	118	148	142	118	122	145	163	147	189	237	167
lcl|NZ_CP007637.1_cds_WP_081830113.1_1539	1416	2293	2822	2980	3224	3602	2914	1923	3061	3001	3122	3691	2823	3358	3819	3061	3646	3898	2946	2633	2820	3459	3746	3414	3653	4330	4563	4863	2941	3367	4018	3396	5140	6821	7090	4756
lcl|NZ_CP007637.1_cds_WP_038452944.1_1540	748	1156	1468	1489	1616	1800	1402	755	1543	1438	1557	1597	1576	1700	2122	1734	2048	2178	1596	1368	1420	1907	1932	1774	2112	2483	2507	2774	1547	1793	2089	1868	2617	3586	3678	2352
lcl|NZ_CP007637.1_cds_WP_038452947.1_1541	6371	10116	12582	12914	12486	13704	11744	7102	11301	11197	11558	14042	10241	11988	14746	11463	12895	13751	10581	9298	11620	14885	16377	14266	14630	17045	17387	18919	11013	12402	14412	12920	17824	23618	24998	15793
lcl|NZ_CP007637.1_cds_WP_156046211.1_1542	21	48	46	42	15	18	15	12	20	15	8	27	24	22	29	21	24	22	14	19	11	17	23	18	19	29	30	31	20	18	29	26	21	33	35	23
lcl|NZ_CP007637.1_cds_WP_038452953.1_1543	27	54	49	63	44	60	53	43	54	56	50	62	70	96	116	102	107	83	65	44	64	82	100	57	62	74	88	111	72	100	99	103	111	168	130	97
lcl|NZ_CP007637.1_cds_WP_156046212.1_1544	139	173	215	205	387	415	323	226	358	338	385	407	408	486	577	448	524	583	486	385	474	599	641	594	442	547	577	649	535	606	677	664	572	821	860	608
lcl|NZ_CP007637.1_cds_WP_051640418.1_1545	221	312	388	450	609	565	434	305	557	488	417	664	448	539	517	493	555	645	490	449	808	1110	1184	741	420	437	535	610	476	549	632	613	614	814	838	605
lcl|NZ_CP007637.1_cds_WP_038452958.1_1546	152	210	304	316	364	420	321	200	375	360	356	414	385	480	516	419	496	486	391	334	286	412	438	366	406	471	547	595	415	492	590	480	572	740	787	486
lcl|NZ_CP007637.1_cds_WP_038452960.1_1547	9	27	16	30	19	15	13	9	16	24	13	15	12	26	22	31	20	20	19	20	38	38	52	32	27	22	24	23	27	16	34	12	26	38	42	14
lcl|NZ_CP007637.1_cds_1548	11	26	55	41	43	51	33	30	44	46	40	53	48	51	70	41	57	66	51	36	54	65	86	52	57	63	75	82	46	61	73	50	68	82	110	51
lcl|NZ_CP007637.1_cds_WP_010212017.1_1549	179	232	347	352	231	251	214	125	239	223	210	227	261	344	323	254	324	290	234	198	384	512	541	290	301	293	348	377	281	315	310	287	341	486	491	313
lcl|NZ_CP007637.1_cds_WP_010212016.1_1550	54	99	207	146	94	116	103	49	105	81	91	123	79	73	69	74	65	73	47	60	52	109	128	98	59	83	68	124	78	102	94	113	89	121	147	132
lcl|NZ_CP007637.1_cds_WP_021490975.1_1551	397	834	867	744	39	53	29	12	54	57	77	42	52	60	57	40	58	49	30	37	35	44	36	46	63	58	52	74	46	36	39	42	75	102	94	81
lcl|NZ_CP007637.1_cds_WP_038452963.1_1552	311	572	643	576	130	166	79	81	140	149	141	149	153	166	207	148	222	232	184	146	164	219	207	155	167	239	189	214	174	197	226	183	234	336	311	238
lcl|NZ_CP007637.1_cds_WP_010212011.1_1553	1506	2588	3238	3099	1718	2047	1479	867	1633	1663	1743	1851	1815	2383	2870	2389	2221	2370	1808	1674	1218	1566	1647	1396	2901	3536	3499	3823	1522	1837	2162	1760	2587	3825	3599	2144
lcl|NZ_CP007637.1_cds_WP_010212009.1_1554	41	33	50	57	58	76	44	23	58	57	48	57	62	79	87	68	101	90	84	58	34	73	72	37	77	99	86	100	101	92	98	89	106	137	143	88
lcl|NZ_CP007637.1_cds_WP_010212007.1_1555	47	55	76	82	69	97	62	45	74	68	67	82	71	76	84	79	66	108	54	71	105	135	145	102	88	70	89	81	70	90	87	86	79	127	114	76
lcl|NZ_CP007637.1_cds_WP_010212005.1_1556	3103	5480	6555	5824	441	353	278	166	805	840	842	975	354	391	480	323	533	649	565	455	395	464	473	631	170	212	209	279	343	377	375	273	969	1198	1351	1153
lcl|NZ_CP007637.1_cds_WP_021490970.1_1557	121	214	243	207	78	82	69	31	85	82	101	69	86	110	115	82	117	128	85	99	57	67	74	57	91	89	96	107	123	116	133	106	192	260	233	160
lcl|NZ_CP007637.1_cds_WP_010212003.1_1558	102	134	162	151	140	156	131	52	132	135	126	119	126	166	172	157	188	189	182	125	101	116	146	133	173	187	203	194	178	189	192	182	206	249	273	190
lcl|NZ_CP007637.1_cds_WP_029529205.1_1559	149	254	268	301	328	399	316	179	313	304	263	337	197	218	262	239	218	296	197	153	132	173	164	133	251	334	347	285	243	251	348	272	364	449	469	286
lcl|NZ_CP007637.1_cds_WP_010212001.1_1560	13	15	26	21	37	49	36	23	37	34	25	37	37	44	41	47	63	78	52	56	29	36	34	32	57	63	56	55	68	71	100	78	65	108	93	64
lcl|NZ_CP007637.1_cds_WP_010212000.1_1561	338	527	598	622	884	1057	644	383	799	764	726	789	768	886	913	750	1241	1311	880	910	581	723	695	622	717	866	913	1004	1289	1531	1710	1435	1309	1863	1842	1225
lcl|NZ_CP007637.1_cds_WP_010211999.1_1562	96	129	176	177	153	185	150	79	207	169	179	199	130	188	164	163	176	215	147	140	91	146	144	137	137	139	162	198	182	192	217	174	200	288	269	215
lcl|NZ_CP007637.1_cds_WP_010211998.1_1563	946	1607	2159	2068	1831	2234	1556	927	1783	1792	1710	1820	1521	1897	2149	1734	2528	2654	2000	1796	1243	1689	1716	1613	1575	1868	1964	2132	2759	3204	3555	3008	2741	3898	4112	2844
lcl|NZ_CP007637.1_cds_WP_029529204.1_1564	81	119	176	153	248	253	200	125	232	197	171	259	187	221	236	181	241	293	182	170	234	295	296	210	166	216	219	238	246	286	290	216	232	376	345	240
lcl|NZ_CP007637.1_cds_WP_010211995.1_1565	218	300	371	418	443	494	407	228	435	434	437	455	422	464	601	467	466	574	405	378	271	352	400	387	398	539	584	525	569	581	684	576	692	847	886	562
lcl|NZ_CP007637.1_cds_WP_010211994.1_1566	40	46	71	55	72	90	72	46	98	79	58	85	101	109	126	87	123	139	71	66	117	138	139	97	96	108	119	116	117	138	143	124	160	204	172	102
lcl|NZ_CP007637.1_cds_WP_010211993.1_1567	21	51	64	53	57	66	41	31	51	53	46	62	48	42	64	57	107	116	99	83	51	81	70	72	61	51	85	54	113	139	141	124	100	151	119	89
lcl|NZ_CP007637.1_cds_WP_010211992.1_1568	53	102	121	125	109	140	85	52	134	109	99	119	122	135	184	133	152	163	125	118	106	151	163	118	156	190	171	195	141	194	199	157	188	269	254	154
lcl|NZ_CP007637.1_cds_WP_010211991.1_1569	29	45	57	72	42	63	46	28	67	67	35	56	53	64	66	58	64	66	54	32	63	73	79	56	67	74	87	81	69	74	83	59	71	102	88	62
lcl|NZ_CP007637.1_cds_WP_010211988.1_1570	41	46	66	75	82	85	65	50	72	63	79	83	80	93	99	71	71	92	69	59	78	75	85	62	73	75	102	111	84	86	108	77	94	136	119	76
lcl|NZ_CP007637.1_cds_WP_010211987.1_1571	83	163	207	180	344	435	285	184	362	361	297	359	365	463	483	422	430	537	362	329	301	392	460	284	480	530	555	615	443	488	563	479	605	829	773	473
lcl|NZ_CP007637.1_cds_WP_010211986.1_1572	190	258	334	371	518	584	402	237	439	406	402	448	411	527	511	476	678	683	504	423	252	364	330	304	430	560	556	579	639	738	826	743	872	1058	1090	736
lcl|NZ_CP007637.1_cds_WP_010211985.1_1573	258	480	569	561	626	703	484	319	545	521	597	629	531	615	723	600	666	742	509	536	347	469	503	447	632	707	715	717	669	729	845	757	791	1059	1150	687
lcl|NZ_CP007637.1_cds_WP_010211983.1_1574	51	65	93	113	103	99	68	47	86	84	65	94	68	96	113	86	90	107	64	79	76	90	88	80	98	105	122	113	99	120	111	107	106	149	170	98
lcl|NZ_CP007637.1_cds_WP_010211982.1_1575	36	44	58	72	38	45	34	19	51	52	19	50	60	73	58	32	49	80	50	47	51	69	97	59	73	78	74	72	55	65	69	43	66	90	86	59
lcl|NZ_CP007637.1_cds_WP_021490954.1_1576	16	23	49	35	28	32	22	18	21	25	16	35	34	36	53	31	44	41	33	24	25	28	36	18	27	38	49	39	39	42	54	29	41	54	41	25
lcl|NZ_CP007637.1_cds_WP_010211978.1_1577	21	32	56	50	32	45	25	16	35	43	38	23	27	46	59	41	45	50	38	23	21	23	26	22	41	59	45	62	41	47	38	31	61	68	69	36
lcl|NZ_CP007637.1_cds_WP_010211976.1_1578	58	87	86	106	55	63	49	37	52	55	63	69	64	73	65	64	70	76	61	53	41	67	77	48	75	75	72	101	55	74	82	76	74	126	117	79
lcl|NZ_CP007637.1_cds_WP_010211974.1_1579	702	1047	1361	1469	456	518	371	223	411	406	365	450	444	540	538	473	567	594	410	421	396	486	569	434	450	494	521	561	477	509	573	498	619	849	870	557
lcl|NZ_CP007637.1_cds_WP_010211973.1_1580	208	320	419	397	444	545	371	233	473	452	430	442	358	484	438	368	539	554	374	421	427	571	565	396	345	405	411	407	526	614	648	594	653	831	810	552
lcl|NZ_CP007637.1_cds_WP_021490951.1_1581	66	95	124	129	160	198	109	70	175	139	183	114	180	201	214	195	330	312	229	190	157	218	184	160	198	196	204	264	268	313	365	300	365	499	441	307
lcl|NZ_CP007637.1_cds_WP_010211967.1_1582	135	200	267	244	371	466	303	187	347	321	299	327	332	380	432	353	542	493	413	335	347	418	412	383	312	366	377	471	486	604	609	568	575	836	820	525
lcl|NZ_CP007637.1_cds_WP_010211965.1_1583	182	342	416	439	453	663	377	227	547	583	494	520	535	656	667	551	664	641	562	454	385	600	585	494	507	700	716	704	588	643	856	635	741	1004	1055	682
lcl|NZ_CP007637.1_cds_WP_010211964.1_1584	106	172	246	244	211	289	189	111	250	226	214	201	320	365	363	319	404	356	294	242	343	488	528	384	363	434	412	470	363	383	443	391	395	575	579	398
lcl|NZ_CP007637.1_cds_WP_010211963.1_1585	877	1323	1823	1585	1560	1869	1166	695	1447	1442	1273	1210	1492	1748	2050	1662	3091	2984	2113	1948	1381	1887	1836	1553	1615	1861	1942	2239	2990	3387	3763	3206	3008	4304	4456	2925
lcl|NZ_CP007637.1_cds_WP_010211962.1_1586	300	462	582	584	871	1036	706	370	924	839	747	674	1025	1071	1266	1060	1785	1696	1238	1096	1004	1318	1393	1162	972	1175	1136	1310	1676	1744	2172	1788	1839	2656	2656	1664
lcl|NZ_CP007637.1_cds_WP_003172650.1_1587	289	391	511	495	748	912	588	313	792	686	673	620	816	899	1001	879	1216	1297	919	846	894	1103	1295	863	718	809	877	990	1217	1272	1536	1374	1515	2143	2139	1365
lcl|NZ_CP007637.1_cds_WP_010211961.1_1588	147	251	328	313	396	514	316	191	390	399	414	332	509	642	716	613	857	835	586	546	406	585	610	447	479	571	569	677	722	935	944	821	945	1336	1286	870
lcl|NZ_CP007637.1_cds_WP_038452970.1_1589	384	628	770	819	1046	1238	788	505	979	933	954	886	970	1281	1401	1149	1584	1540	1153	975	1233	1610	1671	1182	1041	1122	1166	1267	1230	1340	1601	1440	1761	2473	2473	1543
lcl|NZ_CP007637.1_cds_WP_010211955.1_1590	160	297	328	288	395	521	337	221	476	494	465	425	496	682	621	570	865	900	584	494	296	380	384	291	656	807	762	824	710	997	1042	850	991	1423	1364	906
lcl|NZ_CP007637.1_cds_WP_010211953.1_1591	3805	6385	7883	6956	5239	6163	4582	2455	4786	4708	4934	4673	5923	7258	8838	6967	11026	10686	7712	6844	4668	6496	6738	5657	7800	9866	9098	10612	8798	10161	11943	9762	12208	17294	17621	10292
lcl|NZ_CP007637.1_cds_WP_010211951.1_1592	192	310	396	422	195	237	176	112	210	232	205	209	191	235	249	225	172	219	152	120	199	235	254	189	230	244	246	226	167	164	183	197	243	371	341	224
lcl|NZ_CP007637.1_cds_WP_003218804.1_1593	382	608	830	797	1560	1787	1348	792	1446	1334	1345	1565	1054	1339	1334	1187	1437	1630	1222	1012	1187	1412	1459	1248	1189	1426	1419	1663	1773	1898	2252	2221	1852	2457	2602	1867
lcl|NZ_CP007637.1_cds_WP_010211950.1_1594	465	649	811	890	1305	1543	1048	730	1196	1158	1221	1108	1179	1757	2074	1298	1844	2316	1419	1241	1655	2144	2217	1428	1566	2021	2087	1790	2127	2485	2576	2102	2639	3765	3314	1827
lcl|NZ_CP007637.1_cds_WP_010211948.1_1595	139	210	271	266	349	373	252	154	359	319	302	302	359	384	459	408	606	630	437	369	437	617	575	457	390	455	428	566	534	619	651	666	622	821	813	592
lcl|NZ_CP007637.1_cds_WP_038452973.1_1596	187	313	362	347	459	492	363	213	429	405	423	446	459	535	557	504	622	644	500	472	441	636	660	520	445	552	603	669	599	673	718	623	709	988	1017	630
lcl|NZ_CP007637.1_cds_WP_010211946.1_1597	497	762	931	966	1129	1264	941	637	1060	1003	983	1093	1003	1217	1331	1086	1389	1352	1042	964	1254	1531	1560	1243	1036	1288	1330	1420	1344	1372	1615	1499	1632	2203	2223	1411
lcl|NZ_CP007637.1_cds_WP_031290440.1_1598	444	751	880	854	928	1158	821	417	952	952	875	965	814	985	1129	916	1205	1206	868	744	1013	1362	1440	1040	932	1142	1127	1236	1135	1322	1383	1234	1413	1882	1875	1225
lcl|NZ_CP007637.1_cds_WP_010211944.1_1599	359	604	721	753	817	1011	629	419	852	760	719	854	749	902	881	716	858	942	644	593	1119	1431	1480	1009	734	891	941	1022	788	913	974	890	1104	1444	1389	969
lcl|NZ_CP007637.1_cds_WP_010211942.1_1600	595	953	1232	1261	1629	1850	1223	780	1511	1327	1400	1573	1314	1747	1726	1522	1743	1923	1473	1241	1371	1808	1917	1496	1455	1730	1743	1978	1635	1789	2011	2014	2062	2858	2950	2031
lcl|NZ_CP007637.1_cds_WP_137206466.1_1601	189	283	345	360	407	502	348	254	413	424	401	461	411	542	547	420	563	585	443	434	429	534	553	414	437	565	577	633	502	513	644	572	658	937	964	581
lcl|NZ_CP007637.1_cds_WP_010211940.1_1602	138	237	261	273	396	433	360	262	334	371	376	414	327	469	487	385	470	502	414	335	292	395	386	313	402	512	518	537	430	494	553	505	560	820	883	540
lcl|NZ_CP007637.1_cds_WP_010211938.1_1603	55	93	123	138	173	216	150	76	183	182	184	168	165	222	232	193	225	250	176	191	176	205	206	150	194	216	237	219	181	209	245	221	270	371	377	248
lcl|NZ_CP007637.1_cds_WP_021490942.1_1604	97	125	155	158	232	261	212	112	188	211	172	257	193	247	241	202	326	279	234	219	210	250	266	227	198	249	273	296	201	265	289	284	309	446	526	317
lcl|NZ_CP007637.1_cds_WP_010211935.1_1605	45	49	73	86	91	87	68	56	84	83	58	88	87	86	102	75	91	105	78	81	99	145	162	84	91	82	94	122	81	79	109	95	114	142	189	90
lcl|NZ_CP007637.1_cds_WP_038452977.1_1606	79	93	120	108	141	165	132	75	158	144	125	163	132	166	176	132	165	208	159	117	71	109	130	105	131	148	170	157	144	175	190	190	213	298	303	223
lcl|NZ_CP007637.1_cds_WP_010211931.1_1607	283	456	607	537	597	703	503	311	559	594	575	569	633	733	835	679	870	899	641	628	438	571	626	523	634	808	697	799	771	831	983	817	1032	1445	1456	947
lcl|NZ_CP007637.1_cds_WP_021490939.1_1608	140	275	354	297	401	519	326	196	384	394	336	363	342	500	497	437	542	607	453	367	341	409	457	367	438	481	459	549	515	620	682	578	650	937	934	573
lcl|NZ_CP007637.1_cds_WP_029529203.1_1609	204	306	387	390	482	598	405	200	443	426	400	444	428	532	570	499	717	660	481	447	524	557	639	487	483	627	602	669	632	685	809	695	841	1071	1147	646
lcl|NZ_CP007637.1_cds_WP_010211927.1_1610	136	229	272	292	365	405	341	190	374	351	350	347	310	385	451	373	492	523	401	401	284	358	342	308	361	434	486	479	509	636	656	580	603	819	891	528
lcl|NZ_CP007637.1_cds_WP_010211926.1_1611	162	156	200	214	285	322	232	175	258	258	231	277	218	278	327	260	429	419	285	257	268	344	366	328	263	278	352	354	372	381	497	438	441	641	600	394
lcl|NZ_CP007637.1_cds_WP_010211925.1_1612	67	101	139	146	25	29	17	18	35	20	15	23	31	34	37	40	30	50	37	23	34	71	69	37	31	37	39	43	33	36	35	38	38	47	39	27
lcl|NZ_CP007637.1_cds_WP_010211924.1_1613	41	76	96	101	197	201	160	96	176	149	182	182	174	191	212	206	270	270	224	212	224	295	312	255	207	235	195	259	331	324	390	356	301	417	449	263
lcl|NZ_CP007637.1_cds_WP_029529202.1_1614	115	197	268	254	204	261	170	129	199	193	215	213	231	260	285	196	273	259	191	207	204	253	261	225	203	257	245	262	255	253	312	270	269	377	397	241
lcl|NZ_CP007637.1_cds_WP_010211920.1_1615	640	1001	1196	1180	959	1167	747	472	1067	924	936	842	1048	1316	1414	1157	1299	1381	989	847	1332	1722	1808	1282	1125	1262	1275	1396	1145	1215	1308	1182	1458	2048	1961	1224
lcl|NZ_CP007637.1_cds_WP_003172675.1_1616	31	42	61	52	18	17	16	7	14	13	18	16	22	22	14	12	13	12	11	11	21	20	21	18	16	26	13	18	6	8	9	12	11	19	13	7
lcl|NZ_CP007637.1_cds_WP_010211919.1_1617	89	158	182	216	160	198	149	81	164	157	134	177	152	172	197	162	296	300	213	185	291	326	375	261	157	182	202	252	239	258	313	214	314	454	446	280
lcl|NZ_CP007637.1_cds_WP_010211915.1_1619	920	1507	1850	1665	65	71	64	36	82	67	73	78	81	62	89	83	75	90	63	41	54	80	78	55	97	95	119	103	91	74	94	114	98	133	112	96
lcl|NZ_CP007637.1_cds_WP_010211913.1_1620	1307	2083	2543	2280	65	74	72	40	92	70	61	84	103	120	116	107	88	79	77	62	43	69	68	39	92	98	161	108	101	92	94	110	100	137	123	89
lcl|NZ_CP007637.1_cds_WP_010211912.1_1621	126	166	185	169	40	49	43	20	31	45	34	46	42	63	64	57	42	71	42	42	122	118	77	31	57	74	99	56	53	51	61	47	72	98	67	50
lcl|NZ_CP007637.1_cds_WP_010211911.1_1622	602	1108	1303	1209	474	660	354	250	546	500	505	472	555	685	730	612	778	738	547	484	712	935	1034	736	665	675	773	866	618	724	796	692	868	1185	1173	738
lcl|NZ_CP007637.1_cds_WP_010211910.1_1623	240	377	505	482	427	553	321	245	480	444	448	446	446	598	558	477	599	631	464	355	476	683	699	503	453	530	588	669	598	616	706	628	684	957	881	624
lcl|NZ_CP007637.1_cds_WP_010211909.1_1624	180	305	299	309	379	575	291	192	452	410	394	379	597	698	705	689	949	888	578	580	523	698	708	587	660	761	762	867	962	1086	1084	981	897	1295	1292	816
lcl|NZ_CP007637.1_cds_WP_003172685.1_1625	487	786	1039	1054	399	445	389	218	411	434	410	429	444	488	569	459	523	531	373	327	340	431	481	478	422	500	524	609	372	504	544	515	597	760	738	518
lcl|NZ_CP007637.1_cds_WP_010211908.1_1626	1219	2055	2385	2277	1113	1339	863	525	1177	1122	1203	1123	1136	1481	1507	1288	1493	1575	1112	964	738	861	838	739	1253	1616	1554	1589	1234	1420	1519	1326	1721	2407	2266	1564
lcl|NZ_CP007637.1_cds_WP_010211907.1_1627	551	823	1107	1037	690	839	560	371	713	693	759	761	685	809	903	833	825	886	646	580	585	787	789	713	799	999	1006	1126	702	824	916	821	916	1220	1275	852
lcl|NZ_CP007637.1_cds_WP_010211905.1_1628	304	561	665	641	281	409	263	143	334	365	363	291	472	566	673	515	411	463	279	272	225	386	395	314	607	750	713	741	315	359	401	309	570	730	666	412
lcl|NZ_CP007637.1_cds_WP_156046213.1_1629	313	471	598	599	278	347	240	188	305	327	331	344	365	414	496	392	351	383	256	252	160	207	223	230	447	565	555	597	279	326	365	295	465	610	640	372
lcl|NZ_CP007637.1_cds_WP_038452982.1_1630	299	422	658	664	495	545	369	244	464	416	402	508	431	558	594	524	470	538	408	353	579	675	693	505	463	532	608	711	416	459	500	446	547	773	743	552
lcl|NZ_CP007637.1_cds_WP_010211897.1_1631	612	1088	1268	1209	1666	1741	1235	796	1498	1466	1474	1476	1612	1981	2267	1792	2256	2394	1707	1651	1283	1407	1427	1294	2019	2811	2502	2936	2562	2812	2695	1869	3284	4967	4571	3177
lcl|NZ_CP007637.1_cds_WP_010211895.1_1632	51	77	87	88	131	128	110	62	117	107	112	123	124	146	169	132	174	181	134	132	80	128	144	125	129	163	140	187	174	199	211	175	207	249	246	185
lcl|NZ_CP007637.1_cds_WP_038452984.1_1633	115	218	295	266	327	358	237	133	300	291	239	248	286	312	389	309	446	509	317	350	308	428	449	329	330	364	384	434	420	462	512	410	408	633	579	428
lcl|NZ_CP007637.1_cds_WP_010211891.1_1634	113	194	248	208	181	251	166	97	210	202	187	199	297	409	445	354	342	383	298	240	152	225	223	200	361	468	479	479	323	332	395	328	454	562	585	364
lcl|NZ_CP007637.1_cds_WP_010211889.1_1635	62	123	152	154	175	188	137	85	190	178	189	174	133	213	207	184	186	208	142	141	141	191	199	126	183	216	229	222	184	247	233	208	247	316	341	217
lcl|NZ_CP007637.1_cds_WP_010211888.1_1636	179	242	351	323	240	274	199	134	262	231	189	229	221	307	307	227	236	274	172	195	170	231	208	157	255	280	317	337	224	266	288	159	209	362	384	218
lcl|NZ_CP007637.1_cds_WP_010211886.1_1637	39	41	65	69	42	59	29	19	50	31	36	47	53	44	52	25	31	64	45	29	54	42	50	31	49	39	69	39	45	47	71	29	34	56	44	27
lcl|NZ_CP007637.1_cds_WP_081489138.1_1638	45	70	96	107	54	71	49	31	72	51	40	60	55	76	60	47	59	63	37	42	54	74	70	41	60	55	65	67	61	51	64	24	52	70	59	56
lcl|NZ_CP007637.1_cds_WP_010211883.1_1639	163	204	242	295	150	159	141	86	130	151	141	161	161	187	182	173	130	149	96	95	205	279	306	148	191	212	213	219	115	120	146	131	177	237	254	152
lcl|NZ_CP007637.1_cds_WP_010211882.1_1640	78	103	173	194	281	223	190	91	196	210	200	191	209	237	321	221	380	331	257	231	276	353	423	316	234	278	288	303	363	348	467	384	349	487	501	311
lcl|NZ_CP007637.1_cds_WP_010211881.1_1641	106	177	196	226	243	307	205	144	264	250	234	265	230	323	339	267	437	463	286	284	216	268	299	246	282	330	377	378	388	501	505	364	418	646	590	407
lcl|NZ_CP007637.1_cds_WP_005786391.1_1642	19	30	43	44	54	74	38	20	66	66	59	45	63	84	88	76	154	134	96	80	53	65	64	62	80	83	94	129	148	195	182	149	101	176	191	134
lcl|NZ_CP007637.1_cds_WP_010211880.1_1643	129	197	257	285	476	555	456	243	495	485	487	484	401	542	530	511	697	688	566	489	630	748	843	665	469	614	602	668	754	770	891	722	713	980	1030	730
lcl|NZ_CP007637.1_cds_WP_010211879.1_1644	9	7	15	16	13	11	13	6	12	16	17	9	15	22	14	10	27	23	8	14	22	31	22	21	7	14	18	36	24	19	25	19	28	34	41	20
lcl|NZ_CP007637.1_cds_WP_010211877.1_1645	266	525	592	579	768	878	586	379	781	717	769	733	725	904	923	861	997	1045	752	719	699	885	884	669	866	1040	967	1132	945	1073	1214	1044	1050	1552	1529	1062
lcl|NZ_CP007637.1_cds_WP_003172710.1_1646	4258	8022	9698	9252	5010	5963	5619	2709	6075	6617	7941	4991	6879	11356	15351	10098	11771	13575	7500	8299	14833	16373	20155	9879	11020	16027	13909	9802	9267	10387	13704	8351	16644	22492	22642	10722
lcl|NZ_CP007637.1_cds_WP_003189869.1_1647	498	814	974	1051	923	1043	773	513	858	868	959	921	763	989	1168	993	1094	1070	848	711	656	888	951	932	986	1246	1259	1370	1021	1153	1363	1114	1422	1792	1958	1205
lcl|NZ_CP007637.1_cds_WP_010211874.1_1648	186	226	320	262	463	575	379	190	467	455	435	439	470	609	702	592	959	1000	649	664	529	646	636	525	575	702	700	736	1000	1115	1297	1066	1015	1504	1613	1015
lcl|NZ_CP007637.1_cds_WP_010211873.1_1649	27	35	47	49	81	109	48	36	93	104	79	61	84	106	106	104	154	174	106	92	194	294	299	178	75	89	98	81	143	156	162	166	153	198	215	156
lcl|NZ_CP007637.1_cds_WP_010211871.1_1650	32	62	101	113	176	203	119	83	176	148	150	144	181	211	202	176	247	276	192	155	187	315	294	238	185	210	215	239	290	258	308	275	269	405	368	263
lcl|NZ_CP007637.1_cds_WP_010211869.1_1651	80	135	199	176	331	469	222	138	340	352	330	294	337	404	433	335	517	512	332	329	274	339	342	288	316	409	373	403	556	582	617	549	561	723	726	505
lcl|NZ_CP007637.1_cds_WP_010211867.1_1652	84	130	174	147	325	392	257	151	329	305	293	314	282	337	432	283	489	500	367	309	290	403	379	321	304	336	361	385	512	571	678	495	519	695	679	449
lcl|NZ_CP007637.1_cds_WP_010211866.1_1653	1130	1795	2192	2079	1112	1445	952	566	1293	1317	1458	1124	1640	2091	2266	1797	1635	1614	1155	902	1665	2159	2288	1597	2159	2444	2487	2630	1143	1254	1405	1270	1888	2471	2503	1565
lcl|NZ_CP007637.1_cds_WP_010211864.1_1654	1705	2553	3240	3130	2798	3257	2244	1287	2393	2334	2357	2455	2878	3798	4210	3615	5013	4971	3739	3277	2217	3104	3206	2426	4137	5036	5128	5499	4025	4491	5287	4619	4998	7131	7103	4416
lcl|NZ_CP007637.1_cds_WP_010211861.1_1655	38	57	68	60	123	152	68	53	111	102	107	102	117	141	143	114	185	177	122	78	172	207	214	143	126	135	143	155	166	185	200	182	191	236	236	176
lcl|NZ_CP007637.1_cds_WP_010211859.1_1656	39	59	96	88	133	156	94	73	142	120	113	134	138	146	125	128	169	136	114	117	112	129	171	131	135	148	167	201	168	180	201	176	176	232	242	171
lcl|NZ_CP007637.1_cds_WP_010211857.1_1657	98	170	164	184	347	400	246	154	290	285	257	321	281	371	355	292	437	477	323	294	392	528	562	402	281	331	375	379	492	509	519	462	476	653	661	460
lcl|NZ_CP007637.1_cds_WP_003172723.1_1658	320	480	610	649	574	643	516	297	573	531	543	584	579	776	926	839	1069	1012	828	795	439	559	564	588	724	846	896	948	1077	1190	1330	1228	1130	1693	1771	1100
lcl|NZ_CP007637.1_cds_WP_010211854.1_1659	81	114	153	155	118	135	94	59	134	124	103	121	99	125	143	114	137	147	108	105	146	221	204	155	113	123	133	172	159	181	168	156	176	229	207	153
lcl|NZ_CP007637.1_cds_WP_010211852.1_1660	10	26	33	33	20	30	22	11	17	24	29	18	21	24	25	19	17	34	16	29	14	14	23	16	28	29	36	20	33	20	27	22	41	41	46	29
lcl|NZ_CP007637.1_cds_WP_010211851.1_1661	50	79	105	93	120	134	108	70	132	126	125	106	137	179	191	169	244	222	158	141	160	192	183	166	158	188	165	230	202	255	278	238	229	315	310	187
lcl|NZ_CP007637.1_cds_WP_010211850.1_1662	49	72	96	109	81	117	77	51	118	91	71	70	90	105	117	90	139	127	101	73	103	120	134	75	100	133	136	135	97	117	119	114	131	172	177	117
lcl|NZ_CP007637.1_cds_WP_010211849.1_1663	34	55	65	55	43	55	41	25	43	44	38	49	56	65	65	53	66	67	60	42	56	72	88	67	29	55	59	84	65	69	69	67	60	92	87	62
lcl|NZ_CP007637.1_cds_WP_032882913.1_1664	251	501	595	566	297	399	277	148	339	310	326	316	337	418	417	340	395	413	319	251	315	424	431	362	359	445	419	449	327	350	440	360	447	580	610	409
lcl|NZ_CP007637.1_cds_WP_080923187.1_1665	9	22	44	32	34	32	28	20	33	32	20	46	18	21	22	22	23	26	22	17	29	30	33	15	13	20	21	16	17	19	27	21	26	32	28	27
lcl|NZ_CP007637.1_cds_WP_010211846.1_1666	104	148	174	185	352	448	277	159	323	335	340	323	384	431	450	367	619	651	453	363	506	665	681	519	334	458	432	490	603	686	698	674	666	910	905	600
lcl|NZ_CP007637.1_cds_WP_010211845.1_1667	74	134	155	144	262	332	233	120	260	237	234	279	246	305	333	317	417	460	341	323	231	393	345	261	281	323	368	346	444	528	607	487	482	728	709	473
lcl|NZ_CP007637.1_cds_WP_010211844.1_1668	46	67	87	100	105	112	87	53	93	99	95	103	122	127	141	126	183	172	155	107	179	235	255	171	112	169	168	173	166	198	213	193	172	264	273	180
lcl|NZ_CP007637.1_cds_WP_010211843.1_1669	130	230	235	208	314	420	245	120	428	320	349	209	463	626	681	543	829	860	460	433	392	492	471	370	592	724	687	669	596	738	741	634	790	1098	1009	646
lcl|NZ_CP007637.1_cds_WP_010211841.1_1670	336	528	688	607	192	220	140	93	196	176	131	165	234	262	296	217	201	288	127	160	154	183	185	138	263	262	250	285	228	232	274	125	219	317	262	170
lcl|NZ_CP007637.1_cds_WP_010211840.1_1671	77	168	179	196	83	192	105	71	123	144	131	139	143	160	204	153	135	162	120	104	84	101	99	87	175	179	178	203	151	150	175	128	168	261	250	160
lcl|NZ_CP007637.1_cds_WP_010211839.1_1672	340	563	658	679	599	738	474	289	568	568	546	555	551	699	764	590	671	690	485	452	657	765	842	606	690	689	796	760	704	686	795	721	938	1155	1145	728
lcl|NZ_CP007637.1_cds_WP_010211838.1_1673	154	214	270	234	126	146	118	65	121	128	110	132	106	132	161	140	154	167	109	124	80	102	127	97	129	162	140	162	136	165	200	135	128	228	187	162
lcl|NZ_CP007637.1_cds_WP_010211837.1_1674	114	192	239	230	232	321	167	128	241	239	205	251	258	329	327	316	396	437	283	242	261	353	381	287	291	364	358	403	363	415	494	431	416	593	604	381
lcl|NZ_CP007637.1_cds_WP_010211836.1_1675	103	179	242	219	243	308	202	100	247	233	270	267	369	340	408	410	481	394	358	313	190	284	283	312	322	431	373	489	327	401	448	388	411	546	557	420
lcl|NZ_CP007637.1_cds_WP_010211834.1_1676	29	70	93	84	324	348	279	156	346	384	359	368	162	198	221	213	227	247	195	153	123	169	199	138	215	246	315	340	223	249	307	261	271	376	404	255
lcl|NZ_CP007637.1_cds_WP_010211832.1_1677	23	42	55	52	104	159	102	47	134	138	140	104	93	109	132	102	146	120	104	74	75	87	101	72	152	183	162	172	118	122	158	101	144	224	211	134
lcl|NZ_CP007637.1_cds_WP_029529199.1_1678	170	243	363	390	419	440	324	211	363	378	356	428	394	527	496	456	524	547	405	381	537	626	701	506	512	564	630	638	421	473	510	469	582	870	840	544
lcl|NZ_CP007637.1_cds_WP_010211829.1_1679	93	168	186	174	261	308	159	100	238	245	208	232	295	336	382	307	461	442	365	309	277	377	360	272	341	362	372	424	414	437	490	437	509	745	669	431
lcl|NZ_CP007637.1_cds_WP_010211827.1_1680	22	51	54	39	48	72	50	27	59	51	59	35	66	91	90	80	130	127	64	63	42	65	42	57	77	99	95	85	91	121	140	110	136	165	169	123
lcl|NZ_CP007637.1_cds_WP_029529198.1_1681	470	803	989	967	995	1052	738	510	1069	930	923	931	901	1088	1129	960	1052	1031	800	714	1116	1544	1696	1252	956	1160	1102	1282	953	1053	1144	1066	1123	1530	1758	1107
lcl|NZ_CP007637.1_cds_WP_010211823.1_1682	7	12	26	12	20	14	10	15	15	24	14	27	18	33	25	13	31	25	26	27	15	9	19	15	14	18	25	29	40	28	43	35	34	43	36	22
lcl|NZ_CP007637.1_cds_WP_010211821.1_1683	111	147	199	222	268	281	187	127	216	176	170	237	166	198	226	191	178	165	140	104	218	280	312	237	194	208	241	272	136	141	178	194	219	264	300	172
lcl|NZ_CP007637.1_cds_WP_010211819.1_1684	191	338	420	392	620	812	520	303	610	575	608	570	614	902	875	710	1073	1104	753	729	411	580	611	492	738	915	895	949	972	1233	1393	1133	1196	1703	1560	1040
lcl|NZ_CP007637.1_cds_WP_038452997.1_1685	19	35	60	77	40	54	35	18	53	38	44	45	45	46	60	61	66	75	59	64	63	56	74	57	40	59	56	62	67	63	76	56	73	105	102	52
lcl|NZ_CP007637.1_cds_WP_010206381.1_1686	236	451	543	449	142	210	95	75	198	152	193	126	260	219	314	239	296	265	203	190	159	211	220	197	235	286	270	363	257	283	287	247	278	419	402	273
lcl|NZ_CP007637.1_cds_WP_021492234.1_1687	931	1673	2113	1782	517	745	468	231	650	625	640	428	716	988	980	837	844	976	658	551	423	631	608	520	776	954	970	991	740	856	1025	821	925	1280	1292	804
lcl|NZ_CP007637.1_cds_WP_010211812.1_1688	812	1448	1693	1550	541	657	428	258	644	610	578	605	488	636	710	591	571	585	457	430	398	556	523	505	501	627	592	662	601	597	708	586	660	970	1019	644
lcl|NZ_CP007637.1_cds_WP_010211811.1_1689	171	320	383	393	557	613	343	210	466	418	333	312	380	506	501	408	1599	1698	1170	964	1144	1400	1546	1127	425	452	481	511	880	1082	1159	882	1528	2044	2187	1364
lcl|NZ_CP007637.1_cds_WP_010211810.1_1690	89	132	162	174	185	237	139	88	190	167	162	202	192	271	257	222	337	335	236	218	229	312	311	255	238	219	287	301	226	301	292	274	354	488	469	323
lcl|NZ_CP007637.1_cds_WP_010211808.1_1691	7	11	28	13	21	24	23	22	26	18	24	10	26	32	39	32	39	29	17	20	40	45	43	33	29	42	38	37	43	36	41	33	42	52	49	34
lcl|NZ_CP007637.1_cds_WP_021492231.1_1692	296	481	625	682	368	470	278	184	352	372	336	376	353	434	447	421	449	392	331	247	408	607	629	482	369	389	407	542	418	394	446	444	441	606	686	481
lcl|NZ_CP007637.1_cds_WP_010211806.1_1693	97	123	186	155	125	152	120	68	152	158	137	134	134	152	211	158	193	190	145	111	89	144	155	111	156	182	205	172	172	210	201	171	178	283	284	173
lcl|NZ_CP007637.1_cds_WP_010211805.1_1694	139	219	295	301	176	186	99	55	169	138	159	121	280	278	367	346	372	323	244	205	182	264	256	284	277	342	341	445	436	355	423	364	412	606	619	340
lcl|NZ_CP007637.1_cds_WP_010211804.1_1695	24	39	78	45	57	77	46	38	74	78	53	78	82	89	65	61	90	106	66	49	72	88	102	65	51	80	80	96	97	104	105	108	104	135	128	93
lcl|NZ_CP007637.1_cds_WP_010211803.1_1696	97	214	222	233	260	382	255	145	307	312	308	270	310	403	445	359	402	487	328	311	210	268	282	214	338	396	424	430	427	551	555	422	572	767	690	468
lcl|NZ_CP007637.1_cds_WP_029529197.1_1697	257	455	591	550	710	935	537	319	830	749	683	558	973	1127	1079	1054	1513	1432	948	861	1148	1639	1620	1173	930	1114	1113	1382	1291	1457	1468	1308	1487	2042	2015	1390
lcl|NZ_CP007637.1_cds_WP_010211799.1_1698	217	373	463	483	526	598	392	250	529	475	477	479	342	423	469	426	490	555	344	329	557	714	687	580	447	508	535	624	626	614	679	662	550	716	775	504
lcl|NZ_CP007637.1_cds_WP_010211797.1_1699	443	769	981	878	821	1155	589	440	995	914	920	795	891	1131	1109	1031	1243	1172	837	807	690	1034	961	853	1010	1164	1213	1423	1315	1491	1575	1418	1150	1716	1624	1159
lcl|NZ_CP007637.1_cds_WP_010211794.1_1700	24	32	46	46	43	60	46	28	48	45	41	50	53	68	51	44	65	90	62	53	56	64	69	52	64	101	87	71	78	93	94	72	75	99	118	69
lcl|NZ_CP007637.1_cds_WP_003189951.1_1701	72	103	135	125	128	117	87	56	112	82	114	91	134	218	199	156	175	167	119	101	115	131	166	117	183	192	216	209	135	134	154	154	182	254	244	138
lcl|NZ_CP007637.1_cds_WP_010211793.1_1702	54	82	123	98	128	198	124	85	129	129	130	130	228	284	327	302	393	329	262	235	85	113	125	121	251	335	355	378	190	285	318	293	409	618	587	414
lcl|NZ_CP007637.1_cds_WP_010211788.1_1704	53	58	77	70	94	82	81	30	103	85	81	79	101	120	130	109	145	137	105	91	52	66	58	75	93	126	155	151	117	117	122	119	188	243	225	148
lcl|NZ_CP007637.1_cds_WP_010211787.1_1705	261	410	508	462	485	656	417	261	463	505	443	441	624	816	768	634	875	920	621	603	442	539	555	464	712	828	812	929	649	798	879	761	1164	1525	1581	1019
lcl|NZ_CP007637.1_cds_WP_010211784.1_1706	75	121	188	180	160	186	147	82	151	147	139	143	147	180	228	185	249	214	152	158	89	99	107	106	172	239	224	257	197	194	228	184	319	439	467	269
lcl|NZ_CP007637.1_cds_WP_010211783.1_1707	40	80	88	89	89	107	82	43	80	83	81	74	95	109	131	114	107	116	71	88	68	97	111	91	118	127	141	130	94	89	124	93	209	286	235	132
lcl|NZ_CP007637.1_cds_WP_010211782.1_1708	147	189	277	270	175	196	131	95	160	163	181	155	202	269	265	224	238	281	178	167	154	183	165	127	209	253	242	280	176	217	236	194	338	494	425	295
lcl|NZ_CP007637.1_cds_WP_010211781.1_1709	65	96	103	98	38	55	30	23	36	36	38	35	45	56	52	35	31	52	42	25	20	26	21	24	25	31	42	28	18	29	43	32	49	83	62	51
lcl|NZ_CP007637.1_cds_WP_010211780.1_1711	356	654	793	807	418	593	344	222	496	466	521	423	663	759	793	710	649	580	454	359	538	778	863	685	658	786	773	947	382	509	531	478	625	842	886	687
lcl|NZ_CP007637.1_cds_WP_010211779.1_1712	125	215	265	275	250	295	218	111	243	249	223	265	256	310	354	296	288	325	240	192	211	272	280	231	256	352	343	390	270	293	354	318	395	497	514	321
lcl|NZ_CP007637.1_cds_WP_010211777.1_1713	1	3	1	5	7	4	10	5	8	9	7	4	6	7	6	4	9	7	6	12	13	14	15	12	13	16	13	6	9	10	5	7	20	15	15	6
lcl|NZ_CP007637.1_cds_WP_010211776.1_1714	60	81	101	90	128	177	104	79	150	136	147	121	170	164	228	158	190	183	147	125	186	240	289	180	148	176	173	189	150	202	220	165	195	279	290	185
lcl|NZ_CP007637.1_cds_WP_031290905.1_1715	138	208	309	330	378	431	315	201	356	322	328	416	283	389	330	320	322	338	279	297	383	455	511	331	310	368	386	369	304	363	394	324	432	585	548	356
lcl|NZ_CP007637.1_cds_WP_021492219.1_1716	33	54	63	81	77	106	77	55	100	92	97	113	106	133	135	106	140	174	112	116	82	99	114	81	104	141	121	154	129	157	183	135	137	213	222	123
lcl|NZ_CP007637.1_cds_WP_021492218.1_1717	383	723	894	944	1403	1670	1101	616	1426	1411	1326	1319	1112	1350	1526	1185	1449	1456	1067	920	1679	2284	2313	1659	1141	1376	1489	1624	1492	1703	1816	1683	1672	2181	2326	1531
lcl|NZ_CP007637.1_cds_WP_010211770.1_1718	82	148	200	197	922	1021	582	292	359	343	276	303	460	536	484	475	5217	5182	3390	3330	1251	1537	1625	1309	978	1147	1192	1427	4739	5485	6378	5786	4253	6645	6690	4343
lcl|NZ_CP007637.1_cds_WP_010211769.1_1719	37	61	75	56	76	91	61	47	73	73	91	84	67	106	113	80	137	158	109	98	47	98	65	67	95	114	127	120	121	154	178	140	132	204	189	142
lcl|NZ_CP007637.1_cds_WP_010211768.1_1720	7	24	21	36	15	16	19	16	18	18	20	30	19	25	38	16	27	35	19	22	27	33	48	30	23	18	35	39	26	24	23	22	29	43	27	26
lcl|NZ_CP007637.1_cds_WP_010211767.1_1721	29	46	51	74	83	106	76	50	79	91	73	72	86	94	105	89	126	136	101	77	105	145	160	93	85	102	128	106	127	138	149	130	156	242	222	140
lcl|NZ_CP007637.1_cds_WP_010211765.1_1722	13	39	36	62	42	63	40	27	48	53	38	62	39	69	55	66	96	84	60	44	49	46	62	48	46	79	80	70	76	97	122	71	94	130	104	81
lcl|NZ_CP007637.1_cds_WP_010211764.1_1723	53	113	128	123	170	225	140	87	201	203	169	167	180	259	270	250	324	297	203	209	211	255	252	203	200	257	259	300	313	306	372	327	400	488	424	284
lcl|NZ_CP007637.1_cds_WP_010211763.1_1724	100	171	231	211	300	331	223	122	351	261	298	264	311	350	420	332	430	412	291	261	363	429	374	317	344	417	430	427	458	487	575	440	449	684	744	393
lcl|NZ_CP007637.1_cds_WP_038453017.1_1725	132	207	273	278	252	319	221	127	269	281	272	259	323	387	476	394	413	446	300	297	216	267	278	192	397	472	490	512	391	442	512	317	453	728	669	392
lcl|NZ_CP007637.1_cds_WP_010211758.1_1726	7	7	13	10	16	18	15	9	14	7	14	9	9	14	20	14	16	16	10	8	11	18	15	17	17	15	19	33	14	28	24	19	17	26	26	21
lcl|NZ_CP007637.1_cds_WP_010211757.1_1727	15	14	14	24	22	25	21	10	23	20	8	24	16	34	32	25	25	32	21	17	21	23	27	22	20	30	45	28	18	26	40	20	32	42	30	23
lcl|NZ_CP007637.1_cds_WP_010211756.1_1728	33	32	63	61	93	102	70	44	111	95	89	88	88	103	118	88	130	165	151	119	89	115	123	94	122	146	140	153	169	205	188	195	167	226	261	183
lcl|NZ_CP007637.1_cds_WP_010211754.1_1729	255	374	472	477	757	809	532	383	651	655	692	678	641	886	876	650	953	979	741	659	635	834	904	667	752	852	907	923	900	1070	1075	1039	1012	1463	1525	1042
lcl|NZ_CP007637.1_cds_WP_010211753.1_1730	121	176	217	200	358	432	253	159	336	291	279	283	258	427	424	367	551	618	451	411	261	319	276	267	355	395	420	425	531	586	794	594	732	984	917	594
lcl|NZ_CP007637.1_cds_WP_010211752.1_1731	161	265	338	338	615	670	435	322	574	530	514	596	540	688	686	587	870	1010	694	685	490	639	646	524	535	654	667	737	856	1033	1081	899	930	1566	1369	937
lcl|NZ_CP007637.1_cds_WP_010211750.1_1732	38	49	78	65	55	79	42	33	70	86	67	49	91	125	79	86	81	88	53	53	99	213	165	100	74	62	78	106	71	80	68	81	95	123	113	70
lcl|NZ_CP007637.1_cds_WP_010211748.1_1733	70	134	157	138	113	132	86	61	123	134	124	123	136	170	156	132	159	172	129	102	115	167	178	141	125	128	161	183	130	154	150	132	166	211	212	165
lcl|NZ_CP007637.1_cds_WP_010211747.1_1734	4195	7021	8914	8969	50400	57049	45559	28053	45209	44780	45716	51270	42784	50577	63318	51916	49391	52473	39005	38607	23680	28880	31308	27928	64487	79097	82774	82778	35144	38999	49358	43064	80714	110399	112983	65925
lcl|NZ_CP007637.1_cds_WP_010211745.1_1735	4263	7541	9292	7428	14969	21610	12084	6685	19410	18007	15956	12496	22406	25176	26663	20800	28170	27489	19530	17683	10424	14713	14814	13224	13233	15636	14449	18448	23156	28045	30322	23697	30700	41923	41664	27353
lcl|NZ_CP007637.1_cds_WP_010211744.1_1736	29404	47930	60018	52326	113965	159117	89748	55546	135685	120957	109894	96501	180194	202076	212475	174057	225043	226873	156904	142972	112333	163003	170898	132483	104893	128217	122385	155360	174172	210233	230549	187764	244650	352962	339063	215645
lcl|NZ_CP007637.1_cds_WP_003204440.1_1737	752	1216	1612	1454	2993	3505	2530	1339	2540	2352	2220	2055	2433	2891	3268	2488	6332	6609	4351	4344	2443	3059	2879	2967	1666	2010	2052	2177	7276	9010	10410	7960	6906	10256	10091	6039
lcl|NZ_CP007637.1_cds_WP_003172804.1_1738	78	137	170	161	251	318	173	93	240	229	221	188	313	360	374	258	696	698	483	426	298	445	469	332	293	326	300	412	792	858	919	780	626	963	991	642
lcl|NZ_CP007637.1_cds_WP_003172805.1_1739	64	110	143	130	104	163	103	60	130	104	115	103	187	167	210	182	445	440	297	272	145	197	200	192	138	167	191	226	390	516	580	482	331	550	528	346
lcl|NZ_CP007637.1_cds_WP_010211741.1_1740	1650	2752	3584	3434	1986	2194	1619	880	1776	1614	1443	1367	1746	2026	2266	1837	3931	3810	2759	2634	1608	2273	2280	2011	1479	1868	1843	2184	4179	4737	5636	4330	4411	6318	6273	3727
lcl|NZ_CP007637.1_cds_WP_003172807.1_1741	972	1605	2233	1980	1034	1456	912	557	1161	1064	1057	900	1386	1476	1629	1283	2446	2324	1654	1533	888	1203	1130	1276	950	1184	1194	1300	2369	2738	3259	2703	2758	3795	3854	2317
lcl|NZ_CP007637.1_cds_WP_010211737.1_1742	3228	4940	6457	6033	2964	3505	2521	1369	2780	2714	2682	2448	3194	3613	4290	3278	5673	5314	3786	3658	2367	3170	3138	2772	2319	2832	2868	3044	5247	5972	7254	5665	6500	9626	9507	5523
lcl|NZ_CP007637.1_cds_WP_010211736.1_1743	1434	2331	3086	2737	1217	1550	1013	631	1289	1201	1217	1004	1544	1765	2116	1589	2308	2307	1572	1493	791	1147	1098	1078	1098	1459	1423	1599	1876	2296	2751	2227	2763	3903	3719	2255
lcl|NZ_CP007637.1_cds_WP_010211733.1_1744	2237	3526	4594	4262	2014	2595	1847	973	2131	2093	2005	1709	2551	3023	3619	2854	3854	3931	2742	2551	1501	1920	1925	1761	2146	2877	2699	2876	3384	3928	4800	3741	4853	6736	6562	3869
lcl|NZ_CP007637.1_cds_WP_003233235.1_1745	2683	4228	5727	5162	2583	3131	2065	1236	2571	2516	2451	2220	3231	3495	4237	3438	5499	5269	3518	3374	2890	3666	3683	3182	2891	3368	3391	3916	4483	5115	5896	4805	6065	8674	8533	4927
lcl|NZ_CP007637.1_cds_WP_003172813.1_1746	1452	2247	3027	2707	1208	1397	1003	585	1212	1165	1118	1001	1540	1673	1991	1643	2523	2424	1737	1709	695	954	891	953	1433	1865	1744	1962	2107	2385	2850	2324	3067	4443	4298	2442
lcl|NZ_CP007637.1_cds_WP_010211728.1_1747	87	134	160	161	150	160	125	82	161	135	120	175	122	158	170	134	141	139	116	113	213	268	253	170	126	165	131	162	143	146	166	134	156	209	229	127
lcl|NZ_CP007637.1_cds_WP_010211727.1_1748	46	70	93	89	115	117	67	59	94	84	93	98	101	93	143	98	129	131	117	79	124	188	213	157	101	138	148	155	118	136	157	151	130	188	196	125
lcl|NZ_CP007637.1_cds_WP_010211724.1_1749	857	1277	1555	1690	742	819	633	389	863	726	763	861	729	891	863	812	844	885	687	640	747	935	949	750	589	733	762	808	707	664	840	687	965	1339	1435	845
lcl|NZ_CP007637.1_cds_WP_010211722.1_1750	6	15	9	16	27	32	24	17	25	33	20	19	20	38	28	19	33	39	28	29	17	21	25	17	35	24	32	33	28	25	39	25	31	55	49	30
lcl|NZ_CP007637.1_cds_WP_010211720.1_1751	11	11	21	23	18	31	17	12	23	29	23	27	28	36	37	33	36	49	35	24	17	27	42	30	30	40	34	50	24	36	45	24	52	50	52	49
lcl|NZ_CP007637.1_cds_WP_010211718.1_1752	1499	2459	3166	2808	866	1273	791	503	1096	1044	1019	810	1019	1143	1397	1100	1506	1386	930	898	1123	1412	1384	1199	906	1128	1104	1189	1588	1621	1778	1315	1262	1651	1709	1032
lcl|NZ_CP007637.1_cds_WP_010211715.1_1753	42	70	101	95	47	81	59	33	84	71	59	64	74	87	98	76	102	109	69	68	71	110	98	91	72	94	86	103	96	97	111	111	104	134	135	94
lcl|NZ_CP007637.1_cds_WP_010211714.1_1754	671	1133	1326	1265	1138	1423	839	554	1319	1162	1143	1134	1005	1325	1302	1126	1411	1473	968	819	1786	2254	2396	1556	1133	1332	1425	1441	1340	1352	1604	1463	1666	2107	2132	1427
lcl|NZ_CP007637.1_cds_WP_010211712.1_1755	1127	1752	2165	2042	769	824	556	394	801	728	656	800	623	817	742	702	760	837	542	602	888	1201	1178	804	592	756	785	782	709	843	853	824	874	1222	1183	837
lcl|NZ_CP007637.1_cds_WP_010211709.1_1756	90	142	171	172	231	257	150	100	201	213	196	202	196	237	267	223	292	295	237	207	190	281	283	228	190	242	287	323	265	322	384	298	331	418	447	308
lcl|NZ_CP007637.1_cds_WP_010211708.1_1757	2512	4235	5409	5372	4637	5696	3622	2348	4783	4495	4608	4897	4331	5064	5200	4907	4345	4270	3312	2801	3887	5147	5593	4502	5066	5755	5860	6883	4443	4714	5070	5064	4153	5751	5944	3625
lcl|NZ_CP007637.1_cds_WP_010211706.1_1758	1303	1964	2414	2261	1447	1638	1181	639	1323	1338	1284	1240	1554	1873	1973	1782	2394	2431	1657	1621	2055	2270	2343	1757	1678	2044	2109	2245	2378	2680	2983	2394	2718	3718	3748	2261
lcl|NZ_CP007637.1_cds_WP_010211704.1_1759	121	238	281	293	312	337	236	155	302	279	281	290	330	467	492	394	630	585	426	383	378	474	529	466	349	469	390	533	605	632	750	613	577	856	800	615
lcl|NZ_CP007637.1_cds_WP_010211700.1_1760	35	48	81	106	70	79	51	46	77	67	46	91	71	96	96	89	117	101	75	65	46	81	74	56	81	108	118	109	70	99	109	69	84	159	124	104
lcl|NZ_CP007637.1_cds_WP_029529195.1_1761	17	10	26	18	19	22	14	12	27	13	11	47	26	39	36	28	46	30	31	31	38	42	35	34	34	36	33	32	28	39	36	30	20	44	46	30
lcl|NZ_CP007637.1_cds_1762	72	121	165	141	139	167	108	74	158	134	151	151	155	190	216	162	198	195	176	135	204	303	293	222	151	210	226	253	191	199	226	190	217	278	275	220
lcl|NZ_CP007637.1_cds_WP_010211695.1_1763	110	205	286	248	324	429	237	144	377	377	368	364	326	415	469	381	677	613	441	410	363	485	456	415	372	429	408	500	725	718	824	700	559	851	805	630
lcl|NZ_CP007637.1_cds_WP_010211694.1_1764	25	58	76	78	83	118	62	47	104	98	78	88	88	97	98	108	162	131	119	110	62	103	113	103	102	101	92	153	145	194	183	140	156	200	197	155
lcl|NZ_CP007637.1_cds_WP_010211692.1_1765	71	95	139	141	165	216	142	100	210	170	175	126	136	178	209	158	253	267	156	169	168	207	211	165	181	215	214	186	255	301	347	244	338	432	461	273
lcl|NZ_CP007637.1_cds_WP_021492130.1_1766	384	659	822	802	730	947	609	413	726	707	673	643	1133	1409	1589	1354	947	1008	648	623	1021	1346	1338	982	1516	1789	1796	1928	712	725	829	709	1431	1933	1845	1182
lcl|NZ_CP007637.1_cds_WP_010211688.1_1767	63	121	178	187	210	283	165	93	205	225	251	161	309	343	443	351	425	415	271	259	145	241	224	195	346	417	416	503	342	393	433	400	478	661	599	429
lcl|NZ_CP007637.1_cds_WP_010211687.1_1768	85	125	153	140	180	250	152	75	196	210	183	169	216	294	262	251	301	334	181	188	235	269	283	176	269	347	362	341	303	280	324	241	398	531	469	322
lcl|NZ_CP007637.1_cds_WP_010211686.1_1769	24	59	62	67	59	86	69	34	73	63	65	69	84	105	129	96	126	124	99	80	60	83	79	84	111	131	137	163	115	123	130	107	144	228	194	113
lcl|NZ_CP007637.1_cds_WP_010211685.1_1770	34	49	65	71	85	125	77	48	116	101	110	89	116	148	133	109	161	173	120	116	67	109	105	89	114	125	135	120	144	189	212	184	153	266	236	147
lcl|NZ_CP007637.1_cds_WP_010211684.1_1771	197	377	461	433	445	550	369	263	446	387	465	423	487	632	670	516	642	620	431	403	434	572	590	443	621	700	724	790	466	552	634	584	669	909	929	558
lcl|NZ_CP007637.1_cds_WP_010211683.1_1772	35	47	82	54	48	75	52	38	51	59	52	60	49	74	98	65	91	91	71	60	42	65	71	39	81	81	92	87	88	87	84	50	85	108	117	74
lcl|NZ_CP007637.1_cds_WP_031290855.1_1773	135	251	303	319	289	363	248	160	315	327	325	264	278	364	368	302	403	392	293	260	144	262	211	176	319	358	390	406	334	390	420	385	414	537	576	370
lcl|NZ_CP007637.1_cds_WP_010211681.1_1774	45	50	92	89	82	104	75	40	78	94	72	81	88	115	122	98	132	160	113	88	55	71	76	80	91	107	127	140	137	160	171	172	140	209	213	142
lcl|NZ_CP007637.1_cds_WP_010211680.1_1775	152	239	312	247	361	488	325	182	390	344	352	309	355	446	477	427	657	680	427	438	309	485	475	368	501	635	616	631	959	967	1085	1000	746	1003	981	621
lcl|NZ_CP007637.1_cds_WP_010211676.1_1776	82	146	200	193	126	180	110	57	156	137	139	133	187	179	229	197	243	243	186	180	173	194	221	156	194	284	219	286	368	380	420	328	276	439	408	241
lcl|NZ_CP007637.1_cds_WP_010211674.1_1777	602	968	1317	1404	740	979	653	399	886	859	910	810	949	1124	1289	1286	950	852	659	638	2179	2553	2781	1817	1222	1488	1573	1569	683	629	756	736	1122	1456	1486	891
lcl|NZ_CP007637.1_cds_WP_010211673.1_1778	1054	1905	2315	2315	7472	8941	5914	3776	7035	6824	7024	6727	6887	8391	8989	7881	9607	9543	6887	6238	5719	7549	8005	6531	8846	10274	10268	11968	6647	7479	8464	8468	11436	15701	16267	10436
lcl|NZ_CP007637.1_cds_WP_010211671.1_1779	209	344	462	417	1191	1458	919	552	1098	942	1083	1188	1152	1367	1566	1348	1340	1309	1029	848	939	1265	1402	1114	1505	1655	1733	1998	997	1054	1245	1232	1652	2243	2264	1504
lcl|NZ_CP007637.1_cds_WP_010211670.1_1780	984	1571	2123	1964	1936	2290	1626	1039	1763	1755	1800	1887	1765	2213	2386	1932	2543	2502	1821	1630	901	1188	1171	1238	2060	2506	2519	2736	2059	2398	2778	2362	2689	3912	3965	2538
lcl|NZ_CP007637.1_cds_WP_010211669.1_1781	63	79	123	108	115	142	88	46	124	126	121	129	113	137	170	151	148	174	134	117	111	142	163	124	153	151	150	166	139	180	190	158	172	254	234	164
lcl|NZ_CP007637.1_cds_WP_010211668.1_1782	58	101	124	138	140	170	120	57	179	175	157	138	146	193	199	152	241	248	164	153	175	254	236	171	131	199	214	207	261	304	322	238	213	329	303	209
lcl|NZ_CP007637.1_cds_WP_038453049.1_1783	806	1275	1667	1493	2586	2848	2040	1318	2077	2180	2012	2282	2173	2678	2918	2446	3526	3723	2561	2597	2275	2755	3113	2294	2563	3011	3113	3297	3482	3827	4542	3820	4122	5739	6214	3644
lcl|NZ_CP007637.1_cds_WP_010211664.1_1784	10	28	27	38	17	27	25	24	30	31	18	45	23	30	38	30	26	41	36	22	8	27	23	11	28	14	32	35	35	22	23	20	33	52	34	25
lcl|NZ_CP007637.1_cds_WP_029529194.1_1785	14	17	31	39	45	46	32	24	35	41	38	38	41	55	55	47	39	39	40	32	72	82	68	56	43	40	42	53	27	41	50	49	50	71	73	45
lcl|NZ_CP007637.1_cds_WP_021492120.1_1786	65	99	126	142	136	146	93	59	147	131	119	159	149	223	213	156	185	180	149	128	129	173	180	156	179	194	222	227	150	174	178	164	188	281	266	169
lcl|NZ_CP007637.1_cds_WP_010211659.1_1787	11	34	39	44	8	13	15	10	31	21	19	29	24	27	23	37	20	31	12	15	31	42	47	28	17	26	28	33	24	13	21	16	20	39	33	21
lcl|NZ_CP007637.1_cds_WP_005786670.1_1788	8	8	8	6	10	15	3	5	6	8	5	8	9	8	11	3	6	8	9	5	8	2	5	4	9	8	10	7	7	6	14	10	4	15	4	8
lcl|NZ_CP007637.1_cds_WP_029529193.1_1789	13	21	19	21	40	27	27	14	18	18	19	29	23	21	25	20	14	31	19	10	18	29	31	23	26	29	20	18	11	15	19	18	15	23	26	19
lcl|NZ_CP007637.1_cds_WP_010211657.1_1790	39	60	78	89	79	83	71	47	71	71	62	99	89	75	109	84	88	97	79	59	85	114	127	84	98	106	121	91	95	84	97	87	91	156	142	110
lcl|NZ_CP007637.1_cds_WP_010211656.1_1791	17	19	29	29	19	20	19	13	19	20	18	23	19	21	30	10	30	30	22	22	23	22	23	8	14	24	27	26	31	18	26	12	36	38	35	16
lcl|NZ_CP007637.1_cds_WP_010211654.1_1792	67	101	130	129	140	173	92	74	173	145	152	142	145	181	193	174	190	201	140	131	202	226	222	169	184	198	194	230	172	184	240	175	231	311	322	201
lcl|NZ_CP007637.1_cds_WP_010211653.1_1793	43	64	80	78	65	79	71	46	83	80	86	89	77	103	111	124	191	178	109	119	62	81	81	84	112	114	111	136	135	197	199	193	154	232	253	167
lcl|NZ_CP007637.1_cds_WP_010211652.1_1794	851	1460	1745	1640	833	1123	670	384	929	911	895	763	1162	1392	1485	1246	1482	1511	1015	900	805	1100	1061	852	1359	1596	1641	1667	1054	1289	1311	1103	1639	2211	2194	1391
lcl|NZ_CP007637.1_cds_WP_010211651.1_1795	32	50	63	66	71	104	60	38	82	77	81	99	79	103	117	83	101	96	70	64	57	74	62	76	66	91	82	91	87	89	124	103	89	126	136	86
lcl|NZ_CP007637.1_cds_WP_010211650.1_1796	109	187	215	258	450	492	368	208	414	381	403	438	374	420	504	401	748	677	535	518	441	520	567	495	433	499	493	539	714	783	935	860	785	1056	1181	792
lcl|NZ_CP007637.1_cds_WP_010211649.1_1797	73	144	198	182	229	270	192	129	212	243	186	220	214	269	299	283	386	401	265	268	147	188	199	168	253	288	307	309	343	409	479	392	398	571	542	350
lcl|NZ_CP007637.1_cds_WP_010211648.1_1798	121	210	235	237	261	267	191	130	247	226	233	225	237	276	323	243	385	364	266	233	445	473	482	281	272	320	313	341	386	377	460	372	426	637	611	344
lcl|NZ_CP007637.1_cds_WP_021492115.1_1799	53	65	120	90	107	120	92	46	125	113	114	119	105	130	137	116	159	157	121	128	152	213	226	165	103	124	170	168	145	145	151	132	150	203	258	141
lcl|NZ_CP007637.1_cds_WP_010211645.1_1800	67	73	105	135	85	121	75	65	106	88	78	95	92	112	133	111	80	108	88	80	103	123	160	88	107	99	114	135	89	82	113	79	100	136	154	83
lcl|NZ_CP007637.1_cds_WP_010211643.1_1801	18	48	60	62	139	150	125	56	108	106	114	128	106	97	132	116	158	147	111	99	75	88	116	89	112	139	170	170	182	187	203	198	202	265	283	192
lcl|NZ_CP007637.1_cds_WP_010211642.1_1802	84	169	222	173	127	155	95	66	173	138	133	141	148	200	205	151	145	167	106	101	216	292	295	169	134	125	179	187	143	160	185	143	167	222	223	135
lcl|NZ_CP007637.1_cds_WP_010211635.1_1803	221	319	454	441	777	938	594	378	714	654	654	694	671	881	903	785	1100	1233	845	773	820	1049	1055	747	722	904	899	980	1133	1232	1425	1178	1262	1884	1704	1167
lcl|NZ_CP007637.1_cds_WP_010211634.1_1804	5	11	10	13	13	20	15	6	19	9	22	18	20	13	28	24	28	36	20	18	9	21	13	19	14	24	25	27	25	28	28	36	25	49	46	32
lcl|NZ_CP007637.1_cds_WP_010211633.1_1805	43	74	67	64	53	82	51	35	80	56	56	58	61	74	84	65	97	92	60	75	78	125	122	106	78	73	93	102	107	108	121	79	91	159	144	103
lcl|NZ_CP007637.1_cds_WP_010211632.1_1806	78	120	154	157	150	191	122	86	123	139	132	152	138	163	209	163	278	286	205	201	162	201	245	182	140	131	208	229	307	365	390	314	269	398	393	251
lcl|NZ_CP007637.1_cds_WP_010211631.1_1807	62	118	142	148	152	161	105	53	94	124	81	135	96	127	146	105	163	169	117	112	110	126	140	90	121	154	159	151	150	166	194	144	171	238	221	143
lcl|NZ_CP007637.1_cds_WP_010211629.1_1808	156	244	321	311	374	483	319	173	430	346	316	373	354	413	480	392	532	508	394	372	418	478	535	391	373	450	462	490	474	516	617	488	569	743	798	519
lcl|NZ_CP007637.1_cds_WP_010211627.1_1809	44	65	81	82	81	103	70	40	80	87	83	89	81	131	111	115	145	145	102	100	64	99	106	64	109	148	131	132	152	139	173	164	139	225	206	124
lcl|NZ_CP007637.1_cds_WP_010211623.1_1810	117	190	253	221	293	325	253	155	268	234	207	187	252	350	327	253	458	452	324	287	196	227	224	186	272	327	333	393	416	503	530	448	598	824	831	485
lcl|NZ_CP007637.1_cds_WP_010211621.1_1811	140	178	262	239	271	297	186	122	215	235	185	237	232	314	297	280	406	446	307	326	210	289	262	224	248	297	321	344	411	453	510	460	435	705	619	398
lcl|NZ_CP007637.1_cds_WP_010211620.1_1812	467	703	882	902	1131	1230	879	576	998	920	944	1144	1071	1183	1411	1158	1846	1899	1451	1356	1867	2179	2277	1929	1063	1221	1261	1392	1880	1942	2233	2020	1722	2484	2749	1698
lcl|NZ_CP007637.1_cds_WP_010211619.1_1813	133	193	270	238	124	167	109	57	144	151	150	143	167	193	220	185	174	197	137	126	120	188	186	148	170	194	194	221	186	204	209	170	208	279	285	178
lcl|NZ_CP007637.1_cds_WP_010211618.1_1814	447	650	770	819	460	552	395	237	484	429	449	526	472	650	621	553	558	531	400	389	334	379	434	364	525	597	645	590	420	470	514	484	625	805	779	508
lcl|NZ_CP007637.1_cds_WP_005786715.1_1815	151	260	293	248	92	142	83	50	122	141	162	109	178	272	226	226	229	204	140	132	87	100	97	108	219	258	273	255	120	200	244	166	238	330	327	239
lcl|NZ_CP007637.1_cds_WP_029529192.1_1816	202	317	449	498	310	374	250	192	358	358	342	313	350	454	462	442	394	436	282	289	494	652	737	461	418	476	485	534	327	366	420	343	436	639	603	388
lcl|NZ_CP007637.1_cds_WP_175439673.1_1817	1499	2359	2801	2738	4287	5101	3548	1942	4024	3783	3996	3869	3869	4589	5198	4448	7416	7524	5387	4960	3158	4201	4289	3711	4393	5421	5495	5820	6827	7989	8885	7346	8057	11361	11238	6846
lcl|NZ_CP007637.1_cds_WP_010211614.1_1818	242	393	533	556	531	614	405	222	544	448	537	439	557	684	741	647	962	896	582	534	932	1317	1386	1082	631	733	761	933	1018	1089	1091	1085	958	1359	1416	942
lcl|NZ_CP007637.1_cds_WP_010211613.1_1819	502	827	1075	987	1145	1352	936	586	1127	1080	1162	1159	1054	1311	1345	1248	1393	1378	981	1032	1029	1298	1416	1140	1344	1506	1506	1671	1042	1166	1384	1263	1689	2206	2286	1419
lcl|NZ_CP007637.1_cds_WP_010211612.1_1820	478	673	862	782	794	1020	695	399	878	892	883	772	943	1146	1258	1043	1118	1109	782	773	455	585	585	530	1181	1381	1418	1497	767	860	927	804	1291	1711	1817	1140
lcl|NZ_CP007637.1_cds_WP_010211611.1_1821	304	502	672	565	572	670	488	326	590	568	577	597	648	864	971	803	806	880	591	555	409	576	585	422	809	1000	960	1059	537	584	718	572	904	1244	1267	794
lcl|NZ_CP007637.1_cds_WP_177318314.1_1822	260	403	465	481	418	563	379	217	518	423	464	478	569	701	706	629	684	753	492	444	325	434	395	357	635	716	775	876	436	507	531	493	747	1022	1068	567
lcl|NZ_CP007637.1_cds_WP_010211609.1_1823	508	741	924	796	809	962	720	471	855	912	765	871	846	1101	1176	1081	960	1103	729	787	288	363	355	356	1067	1232	1316	1321	620	785	910	668	1086	1679	1598	999
lcl|NZ_CP007637.1_cds_WP_010211608.1_1824	7970	12355	15593	15443	13795	16829	12736	7836	14045	14321	13791	14950	11856	14589	16911	13848	12632	13942	9919	9626	6349	8331	8537	7276	14434	17212	18449	18612	9402	10668	12798	10396	17171	23729	23477	14205
lcl|NZ_CP007637.1_cds_WP_010211607.1_1825	75	140	200	166	125	141	77	58	148	132	125	118	164	166	169	168	180	104	120	128	77	104	128	127	149	174	166	222	97	112	119	111	130	186	208	166
lcl|NZ_CP007637.1_cds_WP_038453058.1_1826	142	219	298	244	45	55	28	20	56	37	40	48	37	66	64	53	52	58	51	21	33	47	54	41	38	53	51	62	48	45	64	35	69	80	65	56
lcl|NZ_CP007637.1_cds_WP_010211603.1_1827	47	81	101	81	19	22	15	16	17	14	15	33	26	30	34	21	30	29	24	19	21	27	40	25	28	21	34	28	20	19	28	17	26	39	33	22
lcl|NZ_CP007637.1_cds_WP_010211602.1_1828	56	85	87	87	19	43	16	8	21	22	27	41	37	36	29	30	34	47	34	26	22	35	33	20	29	23	33	42	28	37	26	22	33	48	47	35
lcl|NZ_CP007637.1_cds_WP_010211601.1_1829	72	124	137	134	48	65	42	29	54	39	43	56	37	48	43	33	43	60	43	33	52	63	76	47	44	44	58	57	49	51	42	33	60	94	53	40
lcl|NZ_CP007637.1_cds_WP_010211600.1_1830	40	87	93	78	24	34	24	6	25	36	24	28	25	37	49	32	43	26	26	20	26	35	33	24	34	34	33	44	36	37	32	27	30	51	55	42
lcl|NZ_CP007637.1_cds_WP_010211599.1_1831	18	19	32	30	4	10	4	4	6	3	4	8	5	6	8	4	5	10	11	6	6	4	9	5	6	7	8	10	7	13	7	7	6	11	10	7
lcl|NZ_CP007637.1_cds_WP_010211598.1_1832	16	47	58	48	10	16	10	9	11	11	9	13	11	8	14	11	8	11	5	6	11	5	9	13	12	13	12	12	11	10	11	5	16	16	21	11
lcl|NZ_CP007637.1_cds_WP_010211597.1_1833	55	81	113	125	27	50	25	20	33	26	26	51	45	29	39	40	22	34	32	32	21	59	41	25	29	35	41	50	35	49	37	27	32	44	32	26
lcl|NZ_CP007637.1_cds_WP_010211596.1_1834	44	70	95	79	90	119	78	46	294	329	281	241	76	101	113	110	130	128	79	85	49	53	50	48	161	180	165	215	175	189	224	160	140	201	171	123
lcl|NZ_CP007637.1_cds_WP_010211595.1_1835	27	45	48	63	88	98	34	26	157	164	157	191	55	69	82	65	71	67	55	60	62	83	106	61	94	131	107	128	90	111	135	133	94	109	100	59
lcl|NZ_CP007637.1_cds_WP_197032746.1_1836	52	69	91	100	111	125	95	54	136	125	107	93	130	175	167	156	167	181	135	125	127	156	185	145	146	178	195	196	131	157	174	156	171	269	269	150
lcl|NZ_CP007637.1_cds_WP_010211593.1_1837	26	30	34	46	37	44	36	30	48	32	27	37	31	58	40	37	41	52	42	34	34	47	55	33	43	37	54	62	41	40	49	42	38	63	38	47
lcl|NZ_CP007637.1_cds_WP_010211592.1_1838	76	147	202	179	191	214	167	104	321	309	324	349	130	226	215	169	186	211	161	124	94	115	144	129	221	266	253	265	203	257	301	223	226	318	381	232
lcl|NZ_CP007637.1_cds_WP_010211591.1_1839	950	1778	2297	2117	838	1192	857	481	1012	1014	1056	1023	1180	1520	1863	1576	1249	1236	838	791	617	833	870	681	1642	1959	1972	2174	792	919	1072	983	1503	2040	2085	1267
lcl|NZ_CP007637.1_cds_WP_010211590.1_1840	55	93	133	129	156	195	152	91	172	153	160	147	179	202	250	196	227	237	181	146	179	206	224	181	172	211	240	279	197	224	248	235	269	345	348	226
lcl|NZ_CP007637.1_cds_WP_010211589.1_1841	18	25	27	43	28	22	26	9	23	27	23	18	22	25	43	25	25	31	33	32	22	35	36	25	32	37	31	33	35	40	43	39	34	59	52	40
lcl|NZ_CP007637.1_cds_WP_010211587.1_1842	27	44	53	71	170	200	154	94	91	71	66	68	89	100	107	74	696	659	496	465	75	133	100	93	180	198	244	225	405	576	863	824	913	1342	1312	850
lcl|NZ_CP007637.1_cds_WP_010211586.1_1843	21	44	62	59	99	121	87	56	92	79	64	89	70	95	85	68	282	326	214	176	90	123	130	95	98	114	133	142	239	295	405	343	319	471	408	290
lcl|NZ_CP007637.1_cds_WP_010211585.1_1844	25	59	60	74	125	175	99	62	72	75	62	55	79	86	89	77	642	605	404	401	91	105	100	85	150	183	146	212	544	692	823	692	526	742	793	503
lcl|NZ_CP007637.1_cds_WP_010211584.1_1845	14	38	30	24	63	53	49	21	20	36	35	26	27	31	34	24	262	276	169	169	24	35	45	42	65	67	93	70	233	328	382	288	179	336	299	193
lcl|NZ_CP007637.1_cds_WP_021492092.1_1846	5	13	16	14	8	10	6	1	8	5	6	6	9	10	13	5	8	9	9	6	2	5	2	6	10	11	14	8	10	13	16	10	14	22	21	6
lcl|NZ_CP007637.1_cds_WP_010211582.1_1847	421	699	807	784	822	1084	615	367	893	813	831	725	984	1167	1240	1164	1497	1382	1047	920	1271	1615	1593	1213	1139	1354	1279	1443	1408	1447	1656	1542	1535	2120	2166	1337
lcl|NZ_CP007637.1_cds_WP_010211581.1_1848	1436	2258	2902	2799	4151	4884	3261	1904	4237	3893	3618	3316	3862	4937	4836	4157	5383	5747	3959	3777	4282	5508	5742	4101	4332	4955	5192	5350	5437	5911	6592	5888	7168	9529	9429	5891
lcl|NZ_CP007637.1_cds_WP_010211580.1_1849	35	55	87	63	95	107	78	44	89	63	88	80	94	111	122	82	136	144	102	91	88	121	110	85	103	122	127	135	124	150	151	108	149	219	217	134
lcl|NZ_CP007637.1_cds_WP_010211579.1_1850	60	90	128	144	130	160	93	70	151	146	106	140	117	124	174	121	113	150	101	84	203	221	254	155	140	155	176	158	137	137	170	121	165	251	206	122
lcl|NZ_CP007637.1_cds_WP_010211578.1_1851	28	49	67	61	76	105	63	49	60	72	74	74	90	123	113	104	131	133	77	74	43	55	54	49	81	139	111	125	82	116	129	105	118	184	213	113
lcl|NZ_CP007637.1_cds_WP_010211576.1_1852	251	375	530	485	522	636	511	303	511	484	513	565	504	598	736	650	742	654	588	564	298	450	429	416	725	842	878	910	614	691	828	727	845	1164	1199	716
lcl|NZ_CP007637.1_cds_WP_021492088.1_1853	66	94	106	101	174	202	139	87	166	160	174	188	113	154	167	131	189	172	159	127	140	159	179	141	151	177	156	159	164	189	192	192	202	252	292	156
lcl|NZ_CP007637.1_cds_WP_010211573.1_1854	36	61	75	85	80	92	67	53	72	54	56	68	58	78	71	57	84	84	57	45	57	80	87	60	67	83	90	100	56	100	87	83	89	120	129	85
lcl|NZ_CP007637.1_cds_WP_010211572.1_1855	64	97	126	147	189	198	124	118	174	153	140	184	183	187	202	194	254	275	187	183	212	241	284	189	171	210	210	233	270	296	290	291	233	405	391	256
lcl|NZ_CP007637.1_cds_WP_029529191.1_1856	33	66	81	90	91	126	91	46	106	110	105	81	92	129	158	111	158	154	112	99	57	65	83	76	131	173	155	112	162	143	207	124	190	271	201	141
lcl|NZ_CP007637.1_cds_WP_010211569.1_1857	2702	4234	4977	5168	2171	2494	1838	1101	2306	2169	2310	2150	2281	2547	2960	2500	2040	2020	1572	1346	2747	3315	3585	2767	2734	3242	3101	3562	1316	1442	1608	1520	2587	3102	3235	1959
lcl|NZ_CP007637.1_cds_WP_010211568.1_1859	106	156	225	221	110	152	105	86	117	143	70	129	139	157	167	108	112	139	97	133	127	175	175	83	153	142	170	135	136	116	137	92	114	175	158	110
lcl|NZ_CP007637.1_cds_WP_038453063.1_1860	68	89	125	120	156	210	132	82	179	159	162	157	150	195	229	172	263	277	172	196	134	186	230	161	182	201	199	245	207	205	274	218	251	327	346	233
lcl|NZ_CP007637.1_cds_WP_010211563.1_1861	184	302	415	378	657	763	543	301	629	623	571	546	567	734	798	676	847	925	685	596	502	606	667	582	658	777	873	917	866	988	1233	999	971	1397	1543	865
lcl|NZ_CP007637.1_cds_WP_010211561.1_1862	87	148	216	188	288	387	204	119	363	315	288	230	340	497	378	394	622	612	369	310	456	693	671	431	384	419	403	536	593	664	690	575	669	924	816	517
lcl|NZ_CP007637.1_cds_WP_010211560.1_1863	949	1642	1909	1953	1745	1942	1612	987	1683	1725	1756	1914	1656	2061	2305	1972	1911	1913	1509	1450	1135	1532	1582	1555	2145	2672	2475	2700	1632	1787	2122	1875	2481	3245	3425	2043
lcl|NZ_CP007637.1_cds_WP_032882888.1_1864	221	343	423	375	438	584	410	207	450	388	414	377	479	659	674	548	611	679	498	477	237	342	315	301	640	754	756	816	531	585	738	623	821	1071	1116	740
lcl|NZ_CP007637.1_cds_WP_010211557.1_1865	187	289	364	319	312	411	214	143	392	349	370	286	390	520	486	410	493	450	343	303	317	473	428	301	520	585	623	702	355	371	412	367	561	796	758	467
lcl|NZ_CP007637.1_cds_WP_010211556.1_1866	413	705	889	787	623	859	468	289	688	706	722	590	820	1191	1178	999	1034	1090	749	703	457	632	583	516	1107	1304	1319	1420	829	963	966	841	1396	1789	1778	1197
lcl|NZ_CP007637.1_cds_WP_010211555.1_1867	465	737	921	793	707	969	643	389	754	733	777	667	873	1118	1250	1097	1118	1132	828	773	511	674	644	640	1257	1520	1503	1672	881	967	1141	984	1604	2116	2150	1256
lcl|NZ_CP007637.1_cds_WP_010211554.1_1868	636	1079	1373	1203	930	1408	789	501	1151	1092	1113	871	1518	1879	1934	1744	1855	1648	1282	1075	768	1058	1141	1053	1967	2371	2239	2725	1306	1347	1601	1456	2357	2983	3032	1922
lcl|NZ_CP007637.1_cds_WP_010211553.1_1869	717	1065	1212	1337	1256	1628	1128	760	1238	1232	1216	1329	1297	1804	1775	1461	1461	1756	1205	1214	795	1048	1053	836	1791	1996	2148	2009	1088	1289	1423	1391	2326	2947	3028	1871
lcl|NZ_CP007637.1_cds_WP_010211552.1_1870	300	505	600	512	545	884	429	263	665	633	616	471	952	1193	1183	1112	1317	1230	799	830	571	839	752	571	1187	1365	1366	1564	805	986	1045	871	1525	2173	1971	1300
lcl|NZ_CP007637.1_cds_WP_010211551.1_1871	2062	3445	4149	4175	5573	6867	4613	2829	5019	4802	4579	4995	5780	7080	7460	6389	7301	7739	5280	5553	4109	5308	5610	4374	8104	8997	9296	9597	5157	5939	6865	5686	9876	13489	13198	7746
lcl|NZ_CP007637.1_cds_WP_010211550.1_1872	445	721	824	832	1072	1470	909	584	1120	1055	991	964	1298	1556	1577	1410	1624	1854	1188	1227	722	884	844	777	1850	2168	2220	2135	1205	1383	1655	1271	2188	3082	2841	1806
lcl|NZ_CP007637.1_cds_WP_010211549.1_1873	597	1100	1340	1235	1373	1836	1233	700	1447	1434	1510	1268	1857	2152	2500	1972	2357	2385	1684	1573	899	1163	1230	977	2771	3246	3260	3521	1487	1930	2281	1894	2963	4083	3974	2420
lcl|NZ_CP007637.1_cds_WP_010211548.1_1874	1678	2755	3356	2999	3415	4642	2981	1751	3555	3498	3284	3138	4299	5472	6054	5160	5553	5741	3976	3901	2185	2701	2735	2516	7055	8202	8164	8478	3894	4693	5304	4619	7166	9814	9325	5630
lcl|NZ_CP007637.1_cds_WP_010211547.1_1875	404	588	760	704	904	1130	732	504	900	941	968	988	1140	1634	1554	1379	1331	1481	1079	973	690	853	842	705	1760	2020	2089	2083	1018	1233	1390	1327	1606	2196	2270	1386
lcl|NZ_CP007637.1_cds_WP_162484834.1_1876	218	294	329	374	553	634	577	352	480	538	494	730	420	589	535	461	400	511	331	312	160	243	196	180	581	699	749	697	318	447	504	455	587	756	752	541
lcl|NZ_CP007637.1_cds_WP_038453069.1_1877	133	181	264	241	147	218	166	94	159	165	172	205	174	244	253	206	220	226	220	174	121	157	187	137	213	259	278	284	181	222	225	214	215	351	301	209
lcl|NZ_CP007637.1_cds_WP_010211545.1_1878	14	26	28	31	16	19	16	16	21	24	8	27	27	19	35	20	36	33	25	23	19	12	27	19	42	38	36	30	24	31	24	22	27	39	33	28
lcl|NZ_CP007637.1_cds_WP_010211544.1_1879	19	42	37	45	18	25	18	5	28	25	18	29	19	26	24	19	17	28	17	22	9	16	29	9	13	15	20	28	16	26	27	16	22	31	20	27
lcl|NZ_CP007637.1_cds_WP_010211543.1_1880	88	154	199	210	367	408	218	173	339	316	274	330	262	375	346	319	375	431	319	244	450	618	612	407	343	365	396	486	376	415	469	410	479	603	647	455
lcl|NZ_CP007637.1_cds_WP_010211542.1_1881	13	36	30	49	38	60	28	26	41	41	45	45	33	50	71	39	64	63	50	40	49	52	61	42	39	52	43	53	63	49	72	39	46	97	92	68
lcl|NZ_CP007637.1_cds_WP_038453072.1_1882	102	216	238	208	225	277	194	127	237	259	244	216	270	366	368	337	415	354	259	266	245	347	334	288	367	415	424	485	352	375	416	389	432	647	607	416
lcl|NZ_CP007637.1_cds_WP_010211540.1_1883	108	207	241	222	423	523	308	174	467	395	386	307	505	619	596	510	699	726	434	463	638	843	820	579	515	691	658	714	807	778	871	810	827	1156	1018	710
lcl|NZ_CP007637.1_cds_WP_010211539.1_1884	19	33	45	38	62	96	40	19	89	59	52	53	92	95	75	63	112	101	77	71	55	92	92	69	71	83	82	116	110	144	137	121	122	147	143	101
lcl|NZ_CP007637.1_cds_WP_010211538.1_1885	158	253	344	264	105	140	94	65	104	106	91	112	117	157	179	145	138	139	109	91	113	127	129	88	111	117	139	145	113	136	147	127	148	178	181	119
lcl|NZ_CP007637.1_cds_WP_010211537.1_1886	91	132	174	130	35	41	32	19	40	46	33	35	30	47	58	49	32	52	31	30	51	77	70	48	25	51	36	31	33	50	34	43	50	70	40	48
lcl|NZ_CP007637.1_cds_WP_010211536.1_1887	326	558	745	727	845	923	703	474	707	785	725	920	768	924	1069	851	869	930	679	595	739	941	955	799	928	1070	1147	1031	773	833	923	855	1093	1538	1536	1026
lcl|NZ_CP007637.1_cds_WP_010211535.1_1888	454	765	929	935	1294	1480	1024	647	1166	1042	1027	1157	1185	1415	1517	1345	1534	1495	1111	1068	1134	1442	1399	1185	1252	1447	1569	1659	1226	1376	1539	1283	1848	2532	2532	1691
lcl|NZ_CP007637.1_cds_WP_010211534.1_1889	170	289	361	383	616	654	463	278	523	478	444	465	537	619	694	564	692	718	496	448	619	863	895	622	514	609	636	785	575	604	664	607	878	1105	1198	800
lcl|NZ_CP007637.1_cds_WP_010211533.1_1890	281	420	525	534	669	783	580	352	685	626	558	574	675	879	903	765	827	843	616	581	789	996	1081	767	698	796	815	849	676	742	857	701	1070	1407	1379	891
lcl|NZ_CP007637.1_cds_WP_010211532.1_1891	320	490	668	581	663	912	521	311	712	662	668	570	942	1148	1256	1087	1212	1173	787	752	703	930	897	707	809	960	1048	1132	869	958	1089	892	1299	1823	1870	1075
lcl|NZ_CP007637.1_cds_WP_010211531.1_1892	417	678	864	883	1180	1403	933	618	1229	1128	1009	1079	1257	1380	1603	1292	1360	1290	931	885	1274	1590	1553	1224	999	1152	1215	1424	1042	1155	1277	1126	1594	2064	2118	1333
lcl|NZ_CP007637.1_cds_WP_010211530.1_1893	488	788	956	917	1280	1634	991	685	1362	1222	1265	1090	1456	1940	1864	1514	1767	1901	1165	1059	1424	2069	2199	1302	1342	1514	1403	1625	1259	1421	1456	1307	1894	2571	2337	1602
lcl|NZ_CP007637.1_cds_WP_010211528.1_1894	262	446	549	555	827	968	667	430	827	769	806	803	846	1134	1191	1004	1042	1143	791	713	696	810	888	763	838	997	975	1097	778	864	952	865	1172	1651	1627	994
lcl|NZ_CP007637.1_cds_WP_010211527.1_1895	111	180	224	176	396	476	321	189	376	395	420	402	353	464	513	416	591	691	471	410	345	460	480	411	438	535	474	505	589	679	811	615	668	856	935	574
lcl|NZ_CP007637.1_cds_WP_010211526.1_1896	15	34	51	52	45	45	27	24	40	46	32	38	47	33	49	46	58	57	41	48	19	31	26	23	39	58	63	45	38	54	56	51	43	81	74	34
lcl|NZ_CP007637.1_cds_WP_175439645.1_1897	76	109	142	142	108	172	100	65	100	104	89	128	130	135	146	114	155	153	118	114	99	180	178	104	137	145	186	154	141	141	161	146	148	217	199	133
lcl|NZ_CP007637.1_cds_WP_010211521.1_1898	142	209	311	270	180	232	176	117	204	210	195	219	219	246	254	219	261	248	180	162	191	246	275	182	208	247	257	269	183	216	253	237	245	350	319	230
lcl|NZ_CP007637.1_cds_WP_137206149.1_1899	196	351	430	379	428	515	285	217	382	384	397	415	325	419	369	393	416	428	309	273	424	619	736	447	331	362	371	457	448	496	478	477	452	535	629	499
lcl|NZ_CP007637.1_cds_WP_032883079.1_1900	229	309	438	454	296	391	282	207	296	342	274	362	276	342	330	295	328	364	267	255	338	408	467	320	268	323	371	393	321	393	403	367	352	531	541	337
lcl|NZ_CP007637.1_cds_WP_021492053.1_1901	120	211	213	227	375	441	283	157	385	364	322	314	393	475	500	459	710	706	470	438	551	749	683	536	486	485	469	556	744	768	807	692	706	1027	992	675
lcl|NZ_CP007637.1_cds_WP_038453077.1_1902	52	69	94	120	151	166	97	73	130	125	111	122	159	174	196	166	226	263	148	154	189	256	238	196	141	167	186	216	230	239	251	206	249	330	315	229
lcl|NZ_CP007637.1_cds_WP_021492051.1_1903	99	124	159	156	155	242	119	88	172	166	127	195	194	245	256	206	197	251	175	152	212	289	262	177	220	267	279	292	155	224	227	212	248	339	388	262
lcl|NZ_CP007637.1_cds_WP_010211509.1_1904	37	57	83	79	80	100	77	32	71	70	67	85	69	90	78	80	72	85	77	53	78	114	80	63	82	118	123	105	66	87	95	97	96	160	154	96
lcl|NZ_CP007637.1_cds_WP_010211508.1_1905	67	104	133	158	209	189	130	95	182	140	112	189	113	146	161	122	153	169	137	104	291	389	401	238	135	148	191	174	166	154	197	162	231	291	276	163
lcl|NZ_CP007637.1_cds_WP_021492048.1_1906	113	157	223	237	254	363	234	162	244	234	266	281	282	380	369	316	363	378	283	276	292	330	363	289	330	375	361	389	334	336	413	337	435	596	601	385
lcl|NZ_CP007637.1_cds_WP_010211502.1_1907	95	146	200	197	313	368	270	145	244	274	252	278	281	385	361	345	352	429	317	284	194	245	247	207	340	432	410	450	341	393	519	393	503	775	699	412
lcl|NZ_CP007637.1_cds_WP_038453080.1_1908	84	127	193	187	201	261	159	99	210	225	203	203	218	287	291	265	282	306	206	220	125	188	185	139	260	293	314	319	236	276	279	244	318	460	462	265
lcl|NZ_CP007637.1_cds_WP_010211496.1_1909	81	140	153	150	179	229	117	93	163	156	153	171	256	293	308	284	336	321	251	176	218	261	290	229	256	334	311	393	252	242	324	302	337	456	432	280
lcl|NZ_CP007637.1_cds_WP_010211495.1_1910	100	116	183	179	191	249	158	97	210	184	171	178	143	199	201	171	209	240	186	163	151	245	218	166	169	199	228	245	217	223	304	210	269	343	364	247
lcl|NZ_CP007637.1_cds_WP_010211493.1_1912	11	14	9	12	9	13	4	7	14	10	6	9	8	17	10	9	7	14	13	10	10	9	11	6	15	12	17	9	11	18	15	6	13	15	22	23
lcl|NZ_CP007637.1_cds_WP_010211492.1_1913	27	36	48	46	12	22	16	9	25	27	19	27	21	28	36	36	45	30	31	15	14	25	32	19	23	33	29	35	22	28	30	23	31	45	45	40
lcl|NZ_CP007637.1_cds_WP_003190259.1_1914	13	33	31	47	56	77	41	22	55	54	57	62	52	70	88	65	58	90	56	42	39	43	46	58	52	63	63	73	89	99	74	73	89	97	118	78
lcl|NZ_CP007637.1_cds_WP_038453083.1_1915	5	7	10	10	5	6	11	5	10	12	5	13	11	11	13	11	14	10	8	9	7	18	16	10	7	10	16	11	5	15	18	12	10	13	11	9
lcl|NZ_CP007637.1_cds_WP_010211486.1_1916	41	48	67	57	61	87	51	32	73	61	71	64	76	89	100	75	98	96	74	67	107	156	125	116	102	117	117	127	86	81	97	85	126	134	185	103
lcl|NZ_CP007637.1_cds_WP_010211484.1_1917	104	172	191	206	105	109	101	58	111	101	98	116	90	102	127	86	83	118	79	76	60	68	71	51	90	102	114	142	89	104	131	103	128	213	182	112
lcl|NZ_CP007637.1_cds_WP_010211482.1_1918	16	34	56	53	44	71	36	26	53	50	42	54	55	70	77	57	63	75	70	41	39	38	45	35	66	79	85	90	52	64	71	42	59	99	132	66
lcl|NZ_CP007637.1_cds_WP_010211480.1_1919	874	1277	1647	1639	2133	2391	1757	1200	1859	1819	1866	2092	2179	2639	2827	2500	2625	2713	2056	1826	1897	2707	2669	2275	2826	3166	3295	3630	2428	2796	3092	2870	3271	4259	4506	2740
lcl|NZ_CP007637.1_cds_1920	47	74	89	96	102	138	107	65	114	111	106	100	143	157	180	142	202	171	151	122	187	268	280	210	188	186	196	213	165	173	217	146	221	257	296	173
lcl|NZ_CP007637.1_cds_WP_156046214.1_1921	146	200	301	326	276	276	258	168	268	264	269	322	229	317	327	274	299	313	254	235	216	300	354	289	285	358	383	415	299	323	377	334	412	547	587	337
lcl|NZ_CP007637.1_cds_WP_010211476.1_1922	27	45	79	64	62	88	66	29	68	57	67	59	59	71	94	77	69	91	60	71	58	81	93	68	76	73	111	105	90	72	87	90	104	157	139	96
lcl|NZ_CP007637.1_cds_WP_050544796.1_1923	12	21	33	37	48	53	34	15	31	30	20	64	26	41	58	44	51	37	41	38	34	50	48	37	42	38	46	42	51	52	48	41	42	72	71	55
lcl|NZ_CP007637.1_cds_WP_010211474.1_1924	76	85	107	101	380	355	287	196	295	301	262	344	267	343	330	285	455	450	354	331	541	629	770	524	282	405	404	391	515	556	652	670	491	672	693	490
lcl|NZ_CP007637.1_cds_WP_010211473.1_1925	206	322	336	366	719	803	612	373	625	575	697	703	583	697	805	648	899	970	751	741	750	1017	961	886	671	845	822	846	941	1103	1293	1167	1101	1482	1577	968
lcl|NZ_CP007637.1_cds_WP_010211471.1_1926	6	9	15	18	16	20	11	9	12	11	8	12	12	21	17	30	19	23	23	16	16	17	28	27	14	27	27	24	22	18	15	26	20	40	31	14
lcl|NZ_CP007637.1_cds_WP_029529189.1_1927	13	47	32	52	40	62	43	30	38	53	49	62	52	66	76	56	62	77	54	47	57	75	94	51	68	72	66	77	69	71	72	45	74	92	101	54
lcl|NZ_CP007637.1_cds_WP_010211466.1_1928	30	51	67	61	68	84	80	42	67	66	62	70	63	58	64	70	62	77	58	57	74	78	88	54	67	77	73	100	58	73	84	60	85	121	116	60
lcl|NZ_CP007637.1_cds_WP_010211465.1_1929	82	114	158	164	228	249	173	108	207	238	203	237	183	236	283	216	256	301	211	177	221	264	291	220	221	240	279	287	244	251	282	259	270	392	398	285
lcl|NZ_CP007637.1_cds_WP_010211464.1_1930	102	146	149	188	231	285	187	117	265	234	203	249	221	260	330	231	274	302	219	202	291	353	390	271	243	305	319	338	308	253	355	260	340	487	490	308
lcl|NZ_CP007637.1_cds_WP_010211463.1_1931	3	5	4	5	7	9	6	1	7	3	7	4	9	6	17	8	9	7	8	11	7	5	13	9	4	7	11	6	9	19	16	12	8	14	11	10
lcl|NZ_CP007637.1_cds_WP_010211462.1_1932	5	20	24	20	27	40	23	21	26	19	26	25	42	34	55	44	41	39	32	20	39	68	69	58	34	55	51	64	35	29	33	47	36	53	64	33
lcl|NZ_CP007637.1_cds_WP_038453088.1_1933	8	13	16	20	28	23	29	17	26	30	27	27	34	33	28	27	26	35	36	28	27	36	29	30	22	44	43	41	35	30	41	34	35	62	56	41
lcl|NZ_CP007637.1_cds_WP_010211460.1_1934	29	37	59	57	66	98	68	50	90	89	81	72	64	87	109	81	112	96	77	68	70	94	96	69	98	90	82	97	110	120	138	98	109	160	153	86
lcl|NZ_CP007637.1_cds_WP_010211459.1_1935	7	11	18	12	21	22	10	8	15	10	17	27	21	23	31	15	18	18	16	16	26	35	26	27	18	23	27	21	23	18	29	26	27	31	39	26
lcl|NZ_CP007637.1_cds_WP_010211458.1_1936	48	78	135	130	143	132	94	75	113	93	111	133	96	124	108	106	88	115	92	65	238	282	359	171	100	87	112	97	109	114	140	110	162	196	171	130
lcl|NZ_CP007637.1_cds_WP_156046216.1_1937	492	961	1147	1276	1039	1100	988	629	985	938	1030	1440	703	842	997	751	685	890	648	546	444	655	788	739	881	1135	1118	1148	748	737	926	879	941	1210	1419	1003
lcl|NZ_CP007637.1_cds_WP_010211456.1_1938	71	120	147	140	107	123	92	56	77	78	60	127	112	85	80	95	92	55	109	68	75	129	97	100	85	70	96	154	57	61	78	121	83	79	128	90
lcl|NZ_CP007637.1_cds_WP_010211455.1_1939	10	19	19	14	21	28	15	13	21	17	16	18	26	24	30	23	23	39	24	26	17	39	39	14	23	30	29	21	23	29	33	27	14	40	45	36
lcl|NZ_CP007637.1_cds_WP_010211454.1_1940	1109	1763	1964	1997	1463	1606	1236	841	1378	1393	1400	1609	1351	1680	1894	1484	1451	1545	1136	1001	756	1049	1046	961	1639	1883	1887	2050	1235	1436	1685	1519	1764	2399	2394	1407
lcl|NZ_CP007637.1_cds_WP_010211453.1_1941	56	75	134	123	155	149	128	65	135	143	120	133	128	150	145	134	132	156	138	96	110	137	148	111	130	138	158	155	137	139	165	161	155	231	230	155
lcl|NZ_CP007637.1_cds_WP_010211452.1_1942	37	74	95	82	116	178	107	67	121	104	119	102	119	159	204	141	194	199	168	104	95	107	121	117	155	196	165	171	149	211	230	217	199	299	297	210
lcl|NZ_CP007637.1_cds_WP_010211451.1_1943	239	401	458	497	591	524	405	263	473	439	444	607	276	375	391	328	401	448	338	281	252	342	348	319	375	402	434	461	394	462	548	531	615	666	810	505
lcl|NZ_CP007637.1_cds_WP_010211450.1_1944	428	734	817	888	881	1069	726	465	911	905	871	872	884	998	1243	1041	1487	1250	995	862	804	1112	1099	994	916	1090	1134	1325	1229	1332	1572	1370	1356	1915	2004	1355
lcl|NZ_CP007637.1_cds_WP_010211449.1_1945	4	6	8	12	5	12	9	3	5	8	6	9	10	14	5	5	9	4	9	5	3	9	3	14	11	3	12	9	6	9	6	10	15	8	14	7
lcl|NZ_CP007637.1_cds_WP_010211448.1_1946	7	11	20	18	14	20	16	10	17	11	8	12	9	26	20	11	18	19	20	18	14	22	33	29	13	26	28	20	20	20	10	17	30	31	37	20
lcl|NZ_CP007637.1_cds_WP_156046239.1_1947	6	19	41	24	29	34	28	18	32	30	28	36	22	38	29	37	32	43	23	25	27	27	32	18	10	41	39	27	28	27	34	19	34	44	53	33
lcl|NZ_CP007637.1_cds_WP_010211446.1_1948	20	32	41	33	39	34	27	20	33	38	32	47	37	48	39	44	45	43	26	27	76	103	98	52	47	41	33	71	31	46	42	44	52	59	68	56
lcl|NZ_CP007637.1_cds_WP_010211445.1_1949	10	6	20	27	19	31	17	19	17	23	15	21	20	33	25	23	27	29	17	24	12	23	15	13	23	26	28	31	22	26	40	18	24	48	42	33
lcl|NZ_CP007637.1_cds_WP_010211443.1_1950	4	5	8	10	7	7	9	4	7	10	6	11	6	5	7	3	9	10	7	11	14	8	17	9	2	4	1	14	4	5	8	6	9	15	10	5
lcl|NZ_CP007637.1_cds_WP_010211442.1_1951	4	11	12	13	5	15	6	8	7	10	5	11	9	10	6	9	6	12	2	12	3	15	6	2	5	8	25	16	12	8	12	10	8	15	16	10
lcl|NZ_CP007637.1_cds_WP_029529188.1_1952	11	25	12	33	20	32	18	16	29	24	14	30	23	26	32	30	36	33	25	20	18	37	34	23	16	23	33	34	29	23	37	29	33	49	51	24
lcl|NZ_CP007637.1_cds_WP_010211440.1_1953	51	92	121	120	120	149	109	64	117	125	108	125	89	125	140	117	128	145	105	106	172	225	244	171	121	149	151	139	155	144	182	153	189	236	227	151
lcl|NZ_CP007637.1_cds_WP_156046240.1_1954	119	203	227	245	408	486	337	212	363	378	382	368	328	418	469	397	622	677	512	435	343	391	394	424	415	469	472	553	717	940	949	795	808	1067	1178	626
lcl|NZ_CP007637.1_cds_WP_010211438.1_1955	9	11	22	22	7	15	7	9	15	11	5	12	13	12	11	10	8	9	13	12	8	13	11	14	16	19	11	16	8	6	11	9	11	7	12	10
lcl|NZ_CP007637.1_cds_WP_010211436.1_1956	9	12	23	17	21	14	9	10	11	13	16	28	16	19	22	15	22	24	17	19	25	20	22	14	17	22	32	29	18	9	17	18	15	34	23	20
lcl|NZ_CP007637.1_cds_WP_010211434.1_1957	1	4	8	5	15	6	10	2	13	9	11	7	7	8	4	9	8	12	10	9	5	10	5	8	8	5	10	9	7	9	21	15	15	14	11	8
lcl|NZ_CP007637.1_cds_WP_010211433.1_1958	7	9	14	11	19	19	18	8	15	25	13	22	15	14	24	15	21	23	16	13	13	10	10	13	22	11	24	23	19	14	16	26	15	20	27	23
lcl|NZ_CP007637.1_cds_WP_156046217.1_1959	15	24	32	44	31	25	23	16	53	32	38	59	15	24	16	24	7	24	15	18	40	39	66	31	19	20	17	15	28	26	24	20	29	30	42	28
lcl|NZ_CP007637.1_cds_WP_010211431.1_1960	19	31	40	44	28	31	28	24	35	36	26	37	41	46	59	44	31	54	34	34	20	31	40	28	38	52	63	59	36	43	60	45	52	75	69	38
lcl|NZ_CP007637.1_cds_WP_010211429.1_1961	7	8	16	9	10	8	12	3	18	12	5	7	9	21	18	11	15	17	17	16	7	10	12	9	14	13	19	16	13	15	16	6	13	29	26	14
lcl|NZ_CP007637.1_cds_WP_010211428.1_1962	12	18	34	29	23	23	17	19	23	19	16	35	25	22	37	31	19	30	22	18	22	27	38	17	20	16	24	25	27	23	31	18	26	36	41	27
lcl|NZ_CP007637.1_cds_WP_010211427.1_1963	36	56	86	80	49	54	36	30	58	68	52	95	50	69	79	72	64	77	59	44	51	55	80	59	52	61	85	82	57	52	71	53	75	77	86	65
lcl|NZ_CP007637.1_cds_WP_010211425.1_1964	38	40	59	56	48	64	38	22	42	48	50	55	62	67	62	55	53	70	55	34	62	69	98	65	52	52	63	61	49	50	80	46	45	93	96	58
lcl|NZ_CP007637.1_cds_WP_010211424.1_1965	70	115	127	136	172	209	171	114	180	174	185	201	159	162	209	177	198	256	164	159	283	314	367	241	198	247	248	218	214	252	271	239	269	398	372	222
lcl|NZ_CP007637.1_cds_WP_010211423.1_1966	4	10	19	11	7	6	10	11	9	16	6	19	17	13	17	13	17	18	9	10	19	11	19	8	14	13	19	17	16	13	15	15	22	23	20	14
lcl|NZ_CP007637.1_cds_WP_038453092.1_1967	9	20	28	34	16	16	16	9	9	19	9	19	14	23	22	18	10	30	25	13	10	22	10	12	16	22	27	21	25	16	26	21	29	26	18	13
lcl|NZ_CP007637.1_cds_WP_032882871.1_1968	11	29	27	24	26	50	29	16	30	28	39	40	37	54	53	34	34	36	38	20	50	55	75	34	33	43	51	51	37	44	55	37	59	53	76	43
lcl|NZ_CP007637.1_cds_WP_010211420.1_1969	6	13	23	21	30	35	25	10	35	26	29	29	32	32	45	40	39	64	29	22	54	88	85	69	28	42	43	40	36	57	48	48	45	64	60	43
lcl|NZ_CP007637.1_cds_WP_010211419.1_1971	3	7	11	12	6	17	2	5	9	4	8	4	6	14	8	12	8	17	12	8	9	4	12	6	9	7	10	19	7	9	9	12	12	19	13	9
lcl|NZ_CP007637.1_cds_WP_010211417.1_1972	9	10	26	15	19	39	16	14	32	27	21	30	19	33	55	37	32	46	30	29	27	38	20	28	24	40	35	32	39	43	43	42	34	58	62	26
lcl|NZ_CP007637.1_cds_WP_010211416.1_1973	4	2	6	8	4	6	6	5	8	8	5	15	12	10	16	6	6	10	14	4	21	20	7	14	10	11	12	9	12	11	17	11	21	18	11	8
lcl|NZ_CP007637.1_cds_WP_010211415.1_1974	8	7	12	10	14	14	8	5	10	10	7	8	9	7	17	17	9	11	14	13	7	19	13	7	11	15	14	19	11	9	20	9	13	15	23	20
lcl|NZ_CP007637.1_cds_WP_010211411.1_1977	165	284	340	351	256	309	229	130	306	231	247	350	259	344	380	319	299	316	251	224	266	334	402	271	327	354	412	402	264	257	256	282	329	467	515	319
lcl|NZ_CP007637.1_cds_WP_010211410.1_1978	1	8	5	13	5	9	6	3	4	5	11	6	4	4	8	4	4	5	9	5	5	5	8	8	5	3	7	7	8	4	7	7	9	8	13	8
lcl|NZ_CP007637.1_cds_WP_010211409.1_1979	21	45	56	55	41	46	29	26	42	42	35	36	42	43	61	34	60	64	41	32	85	87	107	46	32	47	58	47	41	45	47	58	54	60	79	50
lcl|NZ_CP007637.1_cds_WP_010211408.1_1980	13	19	19	24	23	30	17	8	19	14	28	18	26	26	43	27	29	36	28	22	17	18	31	21	21	30	33	26	24	30	25	18	27	44	36	28
lcl|NZ_CP007637.1_cds_WP_010211407.1_1981	56	101	110	121	353	391	303	178	252	272	302	307	375	453	445	348	645	608	454	414	216	303	283	305	426	513	471	565	596	741	795	732	671	847	900	551
lcl|NZ_CP007637.1_cds_WP_010211406.1_1982	91	152	179	204	422	502	330	238	393	418	334	401	382	519	443	406	533	622	451	351	306	403	388	365	391	491	468	529	577	683	783	819	660	815	857	601
lcl|NZ_CP007637.1_cds_WP_156046219.1_1983	373	704	741	863	1148	1253	1004	615	1121	997	977	1588	590	684	741	642	712	771	692	516	819	1150	1368	1067	667	767	878	893	964	1048	1124	1100	1015	1263	1324	1004
lcl|NZ_CP007637.1_cds_WP_010211405.1_1984	367	581	734	754	939	1099	845	538	903	924	883	1065	756	990	1115	892	982	1060	818	762	771	927	1115	881	877	1113	1077	1245	994	1072	1304	1115	1173	1602	1724	1270
lcl|NZ_CP007637.1_cds_WP_010211404.1_1985	321	554	645	687	868	991	662	450	821	756	757	793	771	869	1003	890	1003	930	785	684	777	947	986	1017	830	944	993	1119	984	959	1144	1063	1006	1267	1507	970
lcl|NZ_CP007637.1_cds_WP_010211403.1_1986	21	31	45	44	27	44	35	14	61	47	39	40	39	55	50	54	74	84	59	41	59	71	78	56	34	48	40	79	67	67	83	78	69	93	79	58
lcl|NZ_CP007637.1_cds_WP_010211402.1_1987	99	173	214	233	197	215	169	116	208	201	174	222	231	218	261	209	219	273	179	174	232	277	329	211	210	232	300	308	222	206	262	215	233	343	315	225
lcl|NZ_CP007637.1_cds_WP_156046220.1_1988	7	11	20	15	7	8	9	6	10	16	4	9	11	12	17	9	14	14	10	6	11	15	17	11	18	15	24	17	6	21	10	14	20	18	27	19
lcl|NZ_CP007637.1_cds_WP_010211401.1_1989	44	38	51	53	71	62	56	29	52	49	34	75	51	43	59	57	59	70	52	48	76	77	78	52	57	72	70	73	36	55	75	53	73	105	115	63
lcl|NZ_CP007637.1_cds_WP_010211400.1_1990	19	54	67	58	55	81	70	29	66	58	65	62	65	87	98	77	91	90	63	61	55	106	91	68	57	84	76	65	82	75	103	93	77	141	139	81
lcl|NZ_CP007637.1_cds_WP_010211399.1_1991	6	19	19	17	6	21	15	7	13	12	13	14	14	12	14	19	8	21	9	10	19	21	30	20	7	23	23	15	10	17	15	16	21	25	23	9
lcl|NZ_CP007637.1_cds_WP_010211398.1_1992	5	6	9	10	6	5	6	5	7	7	5	6	5	6	6	6	14	2	4	5	2	6	6	8	4	9	4	5	3	5	7	7	7	13	12	9
lcl|NZ_CP007637.1_cds_WP_010211397.1_1993	7	6	4	7	5	2	5	4	5	5	2	7	9	6	6	4	2	5	4	1	2	3	5	9	7	4	4	4	5	10	13	8	4	9	4	5
lcl|NZ_CP007637.1_cds_WP_010211396.1_1994	13	23	25	37	30	34	23	11	19	39	30	34	22	25	55	29	41	41	24	32	38	40	61	40	44	29	46	33	57	41	71	39	45	60	73	35
lcl|NZ_CP007637.1_cds_WP_156046221.1_1995	32	45	69	85	157	139	104	70	114	123	120	120	150	139	143	117	175	182	129	95	126	170	178	181	145	167	183	171	157	172	192	159	206	277	285	201
lcl|NZ_CP007637.1_cds_WP_156046222.1_1996	116	185	206	233	267	324	259	127	278	263	280	292	290	345	388	330	369	373	277	243	266	332	354	291	359	468	419	519	408	395	463	388	434	629	669	475
lcl|NZ_CP007637.1_cds_WP_029529185.1_1997	472	823	918	821	493	767	422	237	676	700	724	532	879	996	1140	1034	992	816	649	558	451	645	605	607	1108	1423	1216	1492	638	655	669	647	1073	1333	1353	829
lcl|NZ_CP007637.1_cds_WP_010211391.1_1998	17	29	44	44	34	43	26	21	37	29	24	21	35	50	48	44	41	45	26	28	30	36	42	22	44	46	37	60	39	46	52	39	30	54	49	34
lcl|NZ_CP007637.1_cds_WP_010211390.1_1999	94	149	199	186	287	343	219	155	284	299	241	308	207	257	259	231	386	363	278	274	415	459	492	382	219	292	300	314	400	426	482	408	361	523	544	344
lcl|NZ_CP007637.1_cds_WP_010211389.1_2000	57	106	161	156	178	203	121	81	180	139	173	143	224	234	260	226	296	273	196	180	276	327	328	223	195	256	249	285	237	277	294	237	289	391	341	264
lcl|NZ_CP007637.1_cds_WP_010211388.1_2001	15	25	39	36	34	45	33	29	27	40	36	36	25	42	35	30	38	54	35	34	24	32	42	23	33	31	45	45	51	53	53	63	38	57	71	36
lcl|NZ_CP007637.1_cds_WP_010211387.1_2002	17	35	30	33	75	81	34	21	53	65	52	49	57	74	52	53	76	74	46	39	89	128	112	77	54	68	63	64	69	80	80	84	94	118	124	76
lcl|NZ_CP007637.1_cds_WP_010211385.1_2003	36	57	72	62	69	91	65	30	86	73	71	71	83	91	110	121	117	129	93	73	80	90	82	65	81	93	93	106	117	163	139	138	132	168	176	120
lcl|NZ_CP007637.1_cds_WP_010211383.1_2004	46	48	84	76	73	86	57	40	67	73	49	99	63	104	98	69	91	117	79	79	80	106	131	71	75	82	77	90	82	104	129	79	83	145	127	98
lcl|NZ_CP007637.1_cds_WP_010211382.1_2005	126	200	316	234	128	201	107	62	144	139	139	146	168	193	213	162	231	252	141	118	156	208	215	165	175	204	194	191	261	286	298	215	208	305	264	194
lcl|NZ_CP007637.1_cds_WP_162098524.1_2006	33	53	65	65	56	73	47	33	72	68	45	54	82	77	90	65	100	72	61	50	46	80	70	57	83	73	89	89	71	65	90	62	73	105	104	78
lcl|NZ_CP007637.1_cds_WP_010211380.1_2007	40	94	116	97	94	110	82	59	103	102	97	102	88	123	102	95	89	123	92	82	107	144	129	81	91	89	117	161	94	128	134	89	105	172	164	116
lcl|NZ_CP007637.1_cds_WP_010211379.1_2008	4481	7143	8659	8744	9739	11905	7842	4780	10338	9399	8809	9637	7867	9656	10618	9191	10408	10804	7662	6826	9142	12033	12816	9896	9289	10467	10726	11779	12825	13771	14846	12359	9627	13655	13899	8355
lcl|NZ_CP007637.1_cds_WP_010211378.1_2009	89	115	168	158	110	144	95	45	117	124	110	116	107	174	133	117	137	155	111	89	104	140	158	103	126	133	142	145	151	165	165	141	120	174	144	112
lcl|NZ_CP007637.1_cds_WP_010211377.1_2010	2	3	6	9	3	11	4	6	8	5	1	14	5	14	2	12	9	13	5	6	8	15	27	9	4	3	10	8	9	9	8	4	7	6	8	10
lcl|NZ_CP007637.1_cds_WP_010211376.1_2011	3	2	4	5	5	7	3	1	4	1	4	5	3	8	6	4	7	6	3	4	2	10	11	5	3	4	4	5	6	7	8	4	4	4	14	6
lcl|NZ_CP007637.1_cds_WP_010211374.1_2012	41	55	77	66	181	242	158	80	179	198	141	182	206	223	228	174	293	295	232	211	172	193	210	165	125	125	143	185	266	297	365	310	310	379	439	281
lcl|NZ_CP007637.1_cds_WP_032883072.1_2013	158	247	305	281	1224	1512	1043	669	1136	1130	1031	1017	925	1256	1269	964	1479	1639	1173	1099	886	1080	1140	904	636	812	781	750	1427	1743	1997	1852	2021	2914	2794	1791
lcl|NZ_CP007637.1_cds_WP_010211372.1_2014	19	40	37	36	122	161	93	55	123	114	107	77	141	184	169	125	234	232	159	142	106	191	202	142	79	85	92	102	177	242	232	236	256	301	313	248
lcl|NZ_CP007637.1_cds_WP_010211371.1_2015	304	571	715	634	2181	2615	1545	897	1968	1787	1580	1304	1863	2029	2172	1761	4150	3913	3073	2686	2001	2584	2689	2192	1299	1547	1553	1697	3754	4475	4849	4221	4445	6055	6198	4145
lcl|NZ_CP007637.1_cds_WP_010211370.1_2016	34	91	118	119	387	561	345	187	442	412	477	285	611	744	922	782	1007	986	632	588	608	795	816	542	708	933	852	921	764	815	1050	808	1300	1946	1794	1076
lcl|NZ_CP007637.1_cds_WP_085989246.1_2017	29	35	41	51	143	177	126	74	143	124	138	104	167	207	191	152	240	240	151	150	129	154	202	159	160	152	148	207	172	166	233	174	282	406	398	294
lcl|NZ_CP007637.1_cds_WP_010211368.1_2018	37	65	91	76	132	153	89	56	120	103	107	102	125	153	159	163	218	214	154	136	144	181	164	134	105	125	151	171	185	225	229	219	250	330	284	204
lcl|NZ_CP007637.1_cds_WP_010211367.1_2019	108	157	188	203	299	345	205	137	227	269	244	280	235	343	305	287	339	377	259	219	233	329	314	245	299	292	331	375	256	319	384	356	388	550	547	377
lcl|NZ_CP007637.1_cds_WP_010211366.1_2020	124	186	258	248	270	362	226	156	286	300	276	299	366	477	451	409	560	561	379	328	198	312	328	245	426	464	473	589	410	487	534	415	582	751	732	522
lcl|NZ_CP007637.1_cds_WP_010211365.1_2021	18	30	47	38	36	54	38	28	73	42	41	58	38	50	67	51	54	62	42	38	37	57	70	39	48	47	58	81	58	51	51	49	67	71	80	56
lcl|NZ_CP007637.1_cds_WP_010211364.1_2022	82	128	155	150	116	125	101	43	124	125	134	98	148	149	211	156	190	176	120	126	117	131	127	133	137	190	219	179	125	165	196	157	179	260	292	162
lcl|NZ_CP007637.1_cds_WP_010211363.1_2023	46	69	110	120	156	160	121	69	155	152	132	137	143	166	164	150	150	200	132	133	149	229	245	153	128	130	177	136	147	186	215	156	211	307	278	212
[truncated: 3,504 more rows]

## Sheet: Table S2
Supplementary Table S2. Feature table for untargeted metabolomic analysis of root exudates from Arabidopsis thaliana Col-0 and selected root defense component mutants.
RT [min]	m/z meas.	M meas.	Ions	MS/MS	Name	Molecular Formula	Annotations	AQ	Annotation Source	Boxplot	Flags	Include	EP	EP	EP	Col-0	Col-0	Col-0	bdg-1	bdg-1	bdg-1	esb1	esb1	esb1	myb15-2	myb15-2	myb15-2	pmr4-1	pmr4-1	pmr4-1	pad3-1	pad3-1	gtr1/2	gtr1/2	gtr1/2	myb34/51/122	myb34/51/122	myb34/51/122
19.74	57.935	113.856	[M+H+H]2+	TRUE						0	[RED]	FALSE	84498	103676	91876	0	0	0	0	0	0	0	0	0	0	0	0	0	0	0	0	0	0	0	0	0	0	0
19.75	59.9304	58.9231	[M+H]+	TRUE						39836	[RED]	FALSE	35800	39836	38900	0	78080	78652	80682	80414	0	0	76324	82728	0	75158	0	77768	0	0	76426	0	0	80364	0	0	78476	78566
19.99	55.9346	109.855	[M+H+H]2+	TRUE						25646	[RED]	FALSE	21672	26056	22798	22004	26514	25684	27286	30818	0	25234	29134	28452	27644	26548	24848	17794	21702	32714	0	18238	23866	27674	24188	30466	24326	25646
4.83	55.9347	54.9274	[M+H]+	TRUE						7088	[RED]	FALSE	17110	5658	5526	7190	24062	6830	7128	7000	0	8130	0	7196	0	6696	7088	6568	8034	23126	6704	8088	6842	0	7464	7580	7478	6980
0.31	145.931	146.938	[M-H]-	TRUE						13552	[RED]	FALSE	16750	17408	16760	13894	13870	12100	12994	14308	12446	13380	13758	12428	14246	5866	13850	13552	13782	13728	12954	10258	12988	7624	14328	12696	13344	12722
19.74	143.959	160.962	[M+H-H2O]+, [M+H]+	TRUE						23284	[RED]	FALSE	14788	15124	15692	23988	23284	23914	23002	26808	24638	22374	22044	22734	25084	21268	24816	21454	24964	22596	25738	22414	26042	24106	22954	23076	24630	23734
0.31	141.958	140.951	[M+H]+	TRUE						13866	[RED]	FALSE	14546	12726	12358	13048	15470	14826	15326	14382	14666	12794	14446	14776	15378	12408	13116	10112	13866	13532	0	14124	13684	14838	12844	12246	16858	13358
19.29	100.934	101.941	[M-H]-	TRUE						12108	[RED]	FALSE	14414	13900	13096	0	14722	14150	10378	0	13946	0	12074	12232	15008	0	12654	0	0	13770	13106	0	12108	0	14040	0	0	10706
19.67	144.923	99.9252	[M+COOH]-, [M+Cl]-	TRUE						12456	[RED]	FALSE	13322	13394	13320	12836	12878	12934	11374	12456	12950	886	12486	12210	1116	0	12556	12344	13438	0	12650	10286	12258	14660	0	11196	1138	11478
19.02	100.934	101.941	[M-H]-	TRUE						9818	[RED]	FALSE	12198	12096	0	10752	0	11060	9818	0	12412	0	10126	0	10724	0	10468	10668	0	0	0	8782	9162	14046	0	0	10806	10098
19.99	158.962	175.965	[M+H-H2O]+, [M+H]+	TRUE						13132	[RED]	FALSE	11920	13398	12644	12320	13490	11312	13748	13260	15128	12886	13132	14234	15714	10660	14286	8784	12874	12490	13924	11810	11996	14142	12012	12302	14570	13186
18.61	413.266	390.277	[M+Na]+, [M+H]+	TRUE	2-acetoxy-4-pentadecylbenzoic acid	C24H38O4	Spectral Library - MoNA-export-GNPS.msp, SmartFormula - mzdev: -0.0001 mSigma: 16.66,	20110	MoNA-export-GNPS.msp	19890	[RED]	FALSE	11000	11966	12690	19502	20546	19078	18906	21958	23852	20110	19126	20908	22130	18956	20258	20512	17426	18994	19890	21232	17556	20220	18630	19794	19984	21696
19.99	186.956	203.96	[M+H-H2O]+, [M+H]+	TRUE						11828	[RED]	FALSE	9818	10678	8116	10396	12470	12508	14146	14864	13040	11526	10768	13884	13618	9728	11984	8122	12034	11828	12648	10464	11684	12884	10286	11090	11322	11964
0.75	145.931	146.938	[M-H]-	TRUE						3410	[RED]	FALSE	9208	8936	9132	3590	3296	3330	4452	5056	4232	3926	3512	4298	3056	1462	2626	2064	2014	2540	3172	3022	3716	1778	2554	2696	3704	3410
18.76	100.934	101.941	[M-H]-	TRUE						7940	[RED]	FALSE	9146	0	9142	0	9150	8838	7504	0	9190	7642	7080	8196	9000	0	8668	0	12286	0	8602	6216	7940	0	8884	6572	8760	0
0.91	55.9347	54.9274	[M+H]+	TRUE						12394	[RED]	FALSE	8554	15486	9116	12464	11272	13338	12304	12182	13786	12394	12944	12822	12868	10958	13576	9098	12050	12848	11920	11758	13266	0	14024	12316	11776	14898
3.81	55.9347	164.782	[M+H+H2]3+	TRUE						7764	[RED]	FALSE	8154	7946	7498	8004	7796	7700	0	0	8020	8176	7708	7764	8338	7680	8356	6850	0	0	0	8150	9348	8898	7972	7548	7754	0
2.84	55.9346	164.782	[M+H+H2]3+	TRUE						8672	[RED]	FALSE	8142	0	8262	8996	9156	0	8864	8672	0	0	9074	0	0	0	8594	7774	8718	8902	8842	9284	0	8698	9522	0	9378	9786
13.78	301.141	278.152	[M+Na]+, [M+H]+	TRUE	Diisobutyl phthalate	C16H22O4	Spectral Library - Bruker MetaboBASE Personal Library 3.0, SmartFormula - mzdev: -0.0001 mSigma: 0.72,	20220	Bruker MetaboBASE Personal Library 3.0	15308	[RED]	FALSE	8068	9930	9056	15220	13388	15874	20034	17750	18668	15374	13868	17130	15172	15824	17472	13828	14130	14914	14272	14126	15308	19190	17868	13856	15394	17160
2.07	55.9346	54.9274	[M+H]+	TRUE						9936	[]	TRUE	7992	0	8668	10022	10426	10142	0	10010	0	10798	10678	0	10308	0	0	7168	9220	27690	10938	0	10508	9936	11846	0	11536	0
19.99	145.93	144.922	[M+H]+	TRUE						10056	[RED]	FALSE	7910	7908	9538	9000	9908	13188	10718	11688	12982	10056	9570	11536	9468	9438	10052	6798	11048	10848	10898	8946	9772	10352	12150	10576	9588	12736
19.63	178.123	177.115	[M+H]+	TRUE		C11H15NO	SmartFormula - mzdev: 0.0001 mSigma: 4.19,	20200		7156	[RED]	FALSE	7764	8216	7612	5664	7230	6114	7156	7522	7246	6454	6084	7562	7578	5682	7198	4862	7388	7174	7508	6106	6434	7090	6848	6286	6686	6590
3.21	55.9347	54.9274	[M+H]+	TRUE						8286	[RED]	FALSE	7636	0	0	8286	7480	8654	0	8850	10156	8550	0	8612	8860	8098	8276	8044	8758	8208	8178	9138	8506	8082	9584	8360	0	9674
0.59	186.956	185.949	[M+H]+	TRUE						9148	[RED]	FALSE	7456	7180	7150	9148	9600	9830	9992	9918	10996	8046	7634	10506	9442	6866	9200	5758	9452	9120	9552	8556	9062	9512	9274	8504	8818	8932
0.58	145.931	146.938	[M-H]-	TRUE						5472	[RED]	FALSE	7274	6956	8000	6302	5720	5050	6100	5218	5552	6090	5374	6016	5322	2942	5472	5652	5426	5612	6190	4704	5408	3272	5306	5412	5014	4828
19.99	145.926	100.93	[M+COOH]-, [M+Cl]-	TRUE						4002	[RED]	FALSE	7218	6906	7420	5070	0	0	5330	4758	0	5136	0	0	0	4002	0	4688	4476	4828	0	4294	0	0	0	0	5632	0
15.13	57.935	56.9278	[M+H]+	TRUE						11046	[RED]	FALSE	7152	6082	5958	10966	0	11124	10810	12064	11354	11940	0	0	11974	11238	10522	11006	0	10576	11550	11162	11046	13650	11796	0	11484	12020
0.59	55.9346	109.855	[M+H+H]2+	TRUE						9566	[RED]	FALSE	6996	6804	6686	9664	10400	9344	10106	9838	9590	9446	8850	11784	10550	8040	9016	7134	8640	10048	9566	9174	9546	9688	0	10012	10864	9728
19.75	42.0344	41.0271	[M+H]+	TRUE						10548	[RED]	FALSE	6984	7756	9140	10822	11064	9490	11114	11734	11480	10548	9052	10626	12034	8250	11206	7886	10486	10396	11572	8610	8246	10964	10650	9628	11018	9966
19.62	312.836	313.843	[M-H]-	TRUE						6264	[RED]	FALSE	6926	5984	5926	6520	6930	6548	5742	6304	6640	6164	5918	5800	6428	0	6702	5850	6450	6298	6562	5452	6724	3726	6056	6152	6264	5978
0.3	185.985	184.978	[M+H]+	TRUE		C6H3NO4S	SmartFormula - mzdev: -0.0007 mSigma: 28.45,	10100		7718	[RED]	FALSE	6878	7228	7816	8026	7406	7584	8234	7980	8252	7718	6302	8790	9036	5208	8162	5178	8532	8196	7350	7076	7614	8676	7340	7016	8146	7380
2.43	186.956	185.949	[M+H]+	TRUE						8158	[RED]	FALSE	6792	6892	7114	9686	9346	0	9288	9050	9264	8020	7388	0	0	7414	8648	4972	8158	8202	9210	7602	7760	9780	8556	7464	8540	8276
0.96	186.956	185.949	[M+H]+	TRUE						7564	[RED]	FALSE	6760	0	6748	0	7230	8346	8960	9098	8470	7572	6634	8328	7584	5132	7138	4730	7766	6554	0	7022	7200	7934	8386	7654	8128	7564
13.78	149.023	148.016	[M+H]+	TRUE		C8H4O3	SmartFormula - mzdev: 0.0000 mSigma: 0.99,	20200		9570	[RED]	FALSE	6682	7362	7984	10186	8998	8438	11032	9656	10566	8574	9212	9760	8490	8772	9534	9570	9640	8926	8598	10172	9822	10758	10916	9932	8296	10026
1.99	186.956	185.949	[M+H]+	TRUE						8374	[RED]	FALSE	6520	6184	7360	9856	8374	8224	9366	10008	9760	7954	7030	8710	0	6162	8434	5250	8004	9204	9782	8140	7700	9254	8468	7430	8484	8538
4.41	55.9347	54.9274	[M+H]+	TRUE						7440	[RED]	FALSE	6508	6032	6590	0	7084	8228	0	7228	8344	7584	7048	7472	7440	7580	7490	0	6910	7360	8086	8458	7724	0	7438	8482	8618	8544
0.58	145.93	144.922	[M+H]+	TRUE						8642	[RED]	FALSE	6406	5382	5956	9280	8222	9316	8764	8794	9264	8340	8682	8878	9270	6906	8722	5312	8084	8258	9220	7842	9072	8768	7552	8642	0	8428
4.02	55.9347	54.9274	[M+H]+	TRUE						7360	[RED]	FALSE	6352	6696	6442	7624	7474	7860	7748	8266	7276	7708	8570	7294	0	0	7686	0	0	8544	7610	0	0	7872	8510	7360	0	0
1.8	186.956	185.949	[M+H]+	TRUE						7118	[RED]	FALSE	6322	7118	6770	8536	7606	8396	0	9126	8856	7872	7374	8418	8166	0	0	4024	0	5838	0	6844	7568	8206	0	6994	8454	0
0.69	55.9346	164.782	[M+H+H2]3+	TRUE						8752	[RED]	FALSE	6288	0	8752	9934	9206	9988	0	11502	11882	9496	0	9958	9268	7958	7638	5306	6758	7826	0	0	0	7704	9322	9102	10026	10144
1.07	145.93	146.937	[M-H]-	TRUE						5476	[RED]	FALSE	6270	7442	6920	5456	0	5140	6062	5976	6136	5650	5454	5588	5522	3182	5854	3678	4354	4456	5976	4352	5952	2530	5024	5420	5476	5214
1.19	186.956	185.949	[M+H]+	TRUE						8284	[RED]	FALSE	6182	6780	0	9398	8112	8664	10122	9334	10642	8238	8038	9622	8400	6322	8284	4812	7698	7466	9174	8206	8188	8626	9164	7464	8648	8352
19.72	112.986	113.993	[M-H]-	TRUE						10196	[RED]	FALSE	6146	6682	5400	11230	9366	11400	0	10266	11406	8292	10196	12186	11030	0	9468	10790	10224	11684	9724	8062	10318	11300	9994	8876	11040	8896
0.31	201.008	218.012	[M+H-H2O]+, [M+H]+	TRUE						6828	[RED]	FALSE	5974	6466	6828	6670	7026	7218	6682	6798	8688	6880	5556	6976	7144	4968	7128	4840	7520	6098	7248	6312	5446	7294	6300	5574	7298	8762
19.99	141.959	140.951	[M+H]+, [M+Na]+	TRUE						5096	[RED]	FALSE	5972	7254	5960	4428	6130	5082	5214	6008	6288	4806	4156	5096	4704	3628	5580	2778	4358	5782	4964	5006	4144	5950	6104	4218	5770	4964
0.4	186.956	185.949	[M+H]+	TRUE						7958	[RED]	FALSE	5924	6024	5920	8696	7638	7716	8588	8216	8858	8054	6856	8564	7756	6916	7958	4724	8018	7258	8542	7402	7544	8374	8072	8452	7732	8148
0.4	55.9347	109.855	[M+H+H]2+	TRUE						8146	[RED]	FALSE	5802	6420	6370	8700	8260	8764	8738	9192	7998	8450	9130	8116	7854	8146	8592	7034	8592	0	7976	8560	8088	0	0	8742	0	8498
5.63	55.9346	54.9274	[M+H]+	TRUE						6372	[RED]	FALSE	5760	5432	5230	6116	5908	7808	7308	7444	6642	0	6288	6584	6096	0	6320	6952	6680	6646	6778	6372	6518	0	0	8096	6740	0
0.58	141.959	140.951	[M+H]+	TRUE						5276	[RED]	FALSE	5720	0	5826	5138	5196	5490	5570	5610	5862	5110	4610	5042	5262	4778	5760	4914	5894	5766	5460	5036	5058	5766	5276	4938	5476	5206
0.31	155.003	153.996	[M+H]+	TRUE		C4H2N4OS	SmartFormula - mzdev: 0.0006 mSigma: 27.92,	10100		5466	[RED]	FALSE	5624	4554	5800	5254	5700	5436	6678	5102	6884	5128	4298	6068	5718	4468	6828	3626	6054	6210	5466	4992	5156	6410	4860	4626	5640	5028
5.37	55.9347	54.9274	[M+H]+	TRUE						6672	[RED]	FALSE	5610	4670	6464	6672	7300	6706	6562	7074	6802	0	6746	7088	0	5740	6112	5776	6460	7194	6398	8190	7308	6592	6926	6468	7272	7226
18.59	393.297	370.308	[M+Na]+, [M+H]+	TRUE		C22H42O4	SmartFormula - mzdev: -0.0001 mSigma: 12.70,	20200		9002	[RED]	FALSE	5494	5516	4692	8854	8026	9002	9226	8440	9126	8152	8706	8444	8442	9194	10422	9270	9560	8268	9372	9342	9302	8862	9086	10190	8232	9720
19.76	56.965	55.9578	[M+H]+	TRUE						13694	[RED]	FALSE	5384	5258	5874	13402	13714	13154	14752	14660	13990	14278	11512	14842	15490	12490	15316	10402	13544	14076	16818	11418	12378	16454	14704	12920	12674	13694
0.75	172.977	171.97	[M+H]+	TRUE						4850	[RED]	FALSE	5046	4862	4914	5456	4762	4834	7560	6676	7320	4612	5260	6192	4784	3162	4020	2884	4264	4070	5904	5478	4706	4424	4612	4368	4850	5452
1.15	158.961	157.954	[M+H]+	TRUE						6180	[RED]	FALSE	4958	4946	5916	0	6200	5506	7004	0	7898	6420	4940	7908	6456	4488	6230	3490	5656	5228	6978	5668	6256	6180	6768	5520	6198	6378
12.57	57.935	170.783	[M+H+H2]3+	TRUE						7552	[RED]	FALSE	4950	4928	0	7922	7552	0	9114	8022	8408	0	8406	0	7218	0	7816	7442	7390	8866	0	8468	9134	7906	0	7682	7706	7454
8.66	274.274	273.267	[M+H]+	TRUE	Lauryldiethanolamine	C16H35NO2	SmartFormula - mzdev: -0.0001 mSigma: 7.70, , Spectral Library - Bruker MetaboBASE Personal Library 3.0	20210	Bruker MetaboBASE Personal Library 3.0	5392	[RED]	FALSE	4916	5166	5550	5580	5724	4752	5056	5570	5156	4998	4974	4666	5930	5392	5726	4390	4924	5670	6122	4542	5528	4990	5902	4812	5758	6628
5.22	186.956	185.949	[M+H]+	TRUE						5180	[RED]	FALSE	4880	0	4432	0	5288	5576	6914	6558	6604	0	4770	6152	6048	4300	5492	3714	0	5598	0	0	5744	5916	0	4986	5418	5180
13.78	57.0701	56.0629	[M+H]+	TRUE						6886	[RED]	FALSE	4834	4640	4418	8084	7004	7140	6980	8236	6798	6058	8140	8034	6368	6620	6324	5824	7218	6680	6848	7626	6460	7300	6886	7524	6468	7836
13.03	57.935	56.9277	[M+H]+	TRUE						8172	[RED]	FALSE	4800	4768	4468	8172	8928	0	9042	8570	0	0	8792	8996	8854	9802	0	7648	8836	8460	9070	8762	8924	0	0	0	8140	0
0.31	101.941	102.948	[M-H]-	TRUE						0	[RED]	FALSE	4650	6298	5686	0	0	0	4130	0	0	0	4656	0	0	1770	3384	0	0	0	4288	0	0	0	0	4232	0	4504
4.9	186.956	185.949	[M+H]+	TRUE						5220	[RED]	FALSE	4620	0	5088	0	6216	5860	0	0	6574	0	4522	6446	0	4596	0	4170	5962	5906	5814	5970	5394	0	5770	5220	7436	5510
18.37	112.986	113.993	[M-H]-	TRUE						5772	[RED]	FALSE	4516	4090	4444	6270	6904	6244	5880	5574	6060	5418	5146	7028	6222	0	5276	6578	6104	5772	6316	4630	5226	4816	6004	4814	5890	5638
13.27	57.935	170.783	[M+H+H2]3+	TRUE						8736	[RED]	FALSE	4504	4682	4772	8812	8798	9096	8422	9324	8842	0	8736	9932	9378	8366	0	8652	9180	0	10850	9660	8686	8296	0	9402	0	9492
3.44	43.0184	42.0111	[M+H]+	TRUE						6324	[RED]	FALSE	4490	5848	4464	6974	8308	5718	8134	6974	7808	6200	6072	7146	8180	5668	6286	7030	6324	5880	7426	6532	6260	8038	6182	5560	7422	6120
19.46	61.9888	62.996	[M-H]-	TRUE						3910	[RED]	FALSE	4458	4298	4238	4100	3894	3910	3634	3854	3930	3776	3306	3846	3710	2416	4038	3744	4144	3918	4230	2960	3768	4016	4142	3466	4484	3476
0.6	158.961	157.954	[M+H]+	TRUE						5576	[RED]	FALSE	4430	4868	4610	6372	5404	5576	6416	6400	7772	5130	4606	6084	5348	4146	6206	2910	6232	5008	5832	5488	5090	5688	6104	5174	5590	6196
6.51	55.9347	54.9274	[M+H]+	TRUE						5734	[RED]	FALSE	4406	4336	4090	5866	6058	6652	6036	6150	0	6776	7584	5372	5258	5400	5394	0	5340	7382	6024	0	5932	5246	0	5734	6140	6048
17.07	44.9989	46.0062	[M-H]-	TRUE						4734	[RED]	FALSE	4192	4212	4320	4856	0	0	4828	4814	5324	5046	5016	0	5386	0	4974	4462	0	0	4734	4960	4496	5006	0	4398	4996	5060
12.28	57.935	56.9277	[M+H]+	TRUE						7168	[RED]	FALSE	4132	4180	0	0	0	8838	8622	6914	0	7678	8068	0	7170	8086	0	0	7488	7294	7168	7548	7772	9036	0	0	7480	0
19.75	98.9613	59.9992	[M+K]+, [M+H]+	TRUE						7422	[RED]	FALSE	4088	4742	4322	8580	7184	7174	7150	8148	8222	7842	7172	7714	8082	7612	6972	0	7346	0	8426	7738	0	7768	7768	0	7422	8198
19.74	184.986	183.978	[M+H]+	TRUE		C4HN4O3P	SmartFormula - mzdev: -0.0003 mSigma: 17.14,	10100		6308	[RED]	FALSE	4074	5064	4264	6230	6308	6450	6836	7440	7330	5698	5020	6876	6890	5160	6348	4662	6544	6726	6924	5860	5456	6902	5942	6098	7086	5730
19.65	226.951	225.944	[M+H]+	TRUE						6944	[RED]	FALSE	4044	4834	4966	6858	7680	6458	7094	7848	8680	6656	6146	7120	7034	5536	7400	6242	8016	7202	7080	6538	6944	7560	6894	6264	6738	7242
0.89	141.959	140.951	[M+H]+	TRUE						3714	[RED]	FALSE	4030	4354	4150	4138	3212	3742	0	4526	4472	3418	2928	3942	4138	2762	3850	2736	3044	3304	3944	3248	0	3854	3714	3226	0	0
0.52	235.926	236.933	[M-H]-	TRUE						5674	[RED]	FALSE	4020	3924	4168	6008	6574	5972	5698	5498	5994	5500	6854	6890	6022	4122	5674	4980	5578	5172	6310	5138	6196	3758	6334	5332	6938	5478
0.31	116.929	117.936	[M-H]-	TRUE						4124	[RED]	FALSE	3988	4422	0	4124	4538	4866	4380	5014	0	0	0	0	0	2348	0	5346	4758	6056	4678	3800	4558	3212	5404	4174	0	0
19.74	340.859	341.867	[M-H]-	TRUE						3506	[RED]	FALSE	3932	5406	3866	3212	3696	1622	3502	3660	3670	3468	3164	3882	3390	0	3244	3596	3506	3330	3102	3150	3588	5948	3476	3848	3296	3550
16.13	57.935	56.9277	[M+H]+	TRUE						11098	[RED]	FALSE	3884	4656	5182	11572	10246	12470	14832	15146	10144	10592	12322	0	11622	11362	14602	11462	9610	10384	10678	0	11454	11098	11270	10798	12422	10292
18.69	112.986	113.993	[M-H]-	TRUE						5610	[RED]	FALSE	3884	4072	4986	6686	6546	5958	5454	5596	6182	5534	5610	5908	6206	0	5558	5878	7320	5680	5488	4688	5614	3268	6082	4620	6120	5094
10.22	54.009	53.0017	[M+H]+	TRUE						3718	[RED]	FALSE	3860	0	3010	3524	3748	0	3714	3902	4064	0	0	3936	4218	3466	4090	3392	3936	3794	0	3718	4150	3646	0	3848	4598	3462
13.88	149.023	148.016	[M+H]+	TRUE		C8H4O3	SmartFormula - mzdev: -0.0000 mSigma: 3.05,	20200		5158	[RED]	FALSE	3858	4146	3806	5158	4800	5462	5768	5912	4226	4488	4384	7496	5510	4674	5770	6336	4754	5248	5994	4402	4832	6042	5260	5164	4568	4784
11.27	57.935	56.9277	[M+H]+	TRUE						7168	[RED]	FALSE	3778	3220	3646	6782	7254	7486	7504	7168	7524	7660	7340	10174	7346	0	6654	5362	6100	0	7538	7142	7502	6872	6926	8622	7552	0
11.43	194.082	195.089	[M-H]-	TRUE		C10H13NO3	SmartFormula - mzdev: -0.0004 mSigma: 7.82,	10200		4438	[RED]	FALSE	3760	4438	3854	4176	4982	4146	3698	4760	4052	4154	4498	4476	4486	3166	4444	4590	4454	4182	4606	4180	4274	5992	5180	4040	4232	4478
0.88	172.977	171.97	[M+H]+	TRUE						5622	[RED]	FALSE	3738	4198	4170	6344	4592	5436	6354	7904	6812	4890	4390	7082	6526	4160	5478	2998	6134	5510	6718	5358	5948	6212	6186	4964	6398	5622
11.51	57.935	56.9277	[M+H]+	TRUE						6652	[RED]	FALSE	3722	3956	3904	7754	7042	8162	7562	7242	6580	7976	6886	0	0	6652	6316	5542	6380	6878	0	0	0	6696	7768	8450	0	8118
19.64	158.096	157.089	[M+H]+	TRUE		C11H11N	SmartFormula - mzdev: 0.0000 mSigma: 6.23,	20200		3042	[RED]	FALSE	3720	4352	4052	3732	3032	2344	2764	2754	3406	2900	3046	2834	3034	3144	3170	3042	3220	3410	2684	2810	2956	2852	3684	2518	3218	2954
10.68	57.935	56.9278	[M+H]+	TRUE						5790	[RED]	FALSE	3692	4038	3546	0	0	6138	0	6064	0	0	7336	5790	0	0	5408	4896	6480	6178	6166	6104	6126	8358	0	6184	6302	6606
6.78	158.961	157.954	[M+H]+	TRUE						4414	[RED]	FALSE	3636	0	3762	4888	4656	4000	4858	4638	5220	0	0	0	4674	3296	4936	2812	4414	4924	4478	3804	3986	4202	4444	3628	4890	4496
13.8	205.086	204.079	[M+H]+	TRUE		C12H12O3	SmartFormula - mzdev: 0.0000 mSigma: 6.01,	20200		4014	[RED]	FALSE	3486	3336	3648	4390	3898	4320	4026	4090	4164	4216	4290	4402	3896	3542	5178	3738	3974	4110	4014	3640	3850	3984	4086	3948	4014	4450
6.91	186.956	185.949	[M+H]+	TRUE						4348	[RED]	FALSE	3392	3142	3230	4530	4332	4124	4770	5388	5360	4348	3778	4584	5712	3376	5042	2972	4272	4552	4464	3720	4536	0	4608	3994	0	4904
0.51	112.986	113.993	[M-H]-	TRUE						10646	[]	TRUE	3370	2758	2682	10358	9168	8036	7566	10646	11042	13548	11366	11896	11928	5566	16200	9268	8038	8102	11888	9014	9482	11890	12836	12240	11760	11350
19.96	125.873	126.88	[M-H]-	TRUE						1866	[RED]	FALSE	3356	3186	3804	1530	2044	2238	1530	1642	2228	1734	1750	2060	1792	1410	1792	1932	1936	1784	1866	1482	2234	1036	2272	1550	1900	1650
19.75	124.965	123.958	[M+H]+	TRUE						6360	[RED]	FALSE	3352	3678	4144	6852	6882	6054	6896	6788	5740	6056	6582	6442	6412	6784	6242	7406	6586	6176	6288	6902	6972	6036	5600	5498	6360	6050
16.55	57.935	170.783	[M+H+H2]3+	TRUE						8922	[]	TRUE	3344	3628	3544	10182	8644	8266	10996	8922	9240	9376	10162	0	9260	9502	8482	8962	9170	8018	9078	0	8904	8638	9154	0	9030	8196
19.59	200.859	201.866	[M-H]-	TRUE						1568	[RED]	FALSE	3318	3142	3332	1622	1506	1418	1618	1674	1518	1370	1638	1420	1502	1566	1512	1568	1732	1490	1640	1390	1568	5130	1562	1440	1824	1506
9.83	54.009	53.0017	[M+H]+	TRUE						3858	[RED]	FALSE	3308	2754	3160	3952	4262	3690	3778	4604	4302	3946	4282	4230	3680	3222	3944	3636	3946	0	3948	0	0	3858	3498	4384	3910	3546
4.18	54.009	53.0017	[M+H]+	TRUE						3420	[RED]	FALSE	3304	3028	3040	3438	3878	3452	0	4704	4122	3484	3308	0	3782	2976	3288	3232	4040	3390	3920	0	3420	4346	3790	3372	0	3872
19.99	72.9372	71.9299	[M+H]+	TRUE						4990	[RED]	FALSE	3278	3448	3328	4662	5010	4614	4610	7334	5212	4950	4990	6088	4386	5920	5434	3780	4342	5286	4644	4502	5690	5300	4280	7852	5372	5482
6.71	186.956	185.949	[M+H]+	TRUE						4464	[RED]	FALSE	3260	3230	3530	4554	4692	4408	5866	4696	5182	4690	3880	4636	4970	3472	4464	3130	0	4422	4648	4092	5380	5306	4292	0	4566	4278
19.9	54.009	53.0017	[M+H]+	TRUE						3832	[RED]	FALSE	3216	3232	3300	3636	3880	3930	4190	3998	3938	3728	3662	4354	3832	3952	4140	3436	4226	3880	3892	3926	3472	3726	3424	3764	3582	3584
10.77	116.929	117.936	[M-H]-	TRUE						5444	[RED]	FALSE	3186	3426	3632	6016	7450	5584	5444	4214	4372	6504	5186	4422	5062	2352	4216	8182	7516	9702	6880	4824	6474	3210	4176	6094	5734	6818
19.99	101.939	102.946	[M-H]-	TRUE						2154	[RED]	FALSE	3148	3984	2824	2014	2082	2062	2512	2508	1776	1900	2122	2112	2156	1138	2278	2418	1626	2154	2266	1820	2284	572	2270	2038	2534	2014
10.42	54.009	53.0017	[M+H]+	TRUE						3670	[RED]	FALSE	3104	3184	3068	4046	3618	4026	3732	3622	3902	0	3352	3652	3866	5692	3844	3106	4088	3666	3670	3870	4376	3448	3944	3596	3760	3664
5.98	45.034	44.0267	[M+H]+	TRUE						3690	[RED]	FALSE	3096	2970	3672	3158	3258	4412	3352	4052	4878	9426	3562	4282	4110	4098	7364	4972	5224	6394	3572	3606	2992	3588	3690	3110	3302	4896
19.7	102.957	103.964	[M-H]-	TRUE						3652	[RED]	FALSE	3074	3756	3416	3676	3686	3282	3764	3756	3652	4172	3450	3350	3654	2688	3334	3862	3438	3602	3924	3246	3174	2354	3772	3456	3820	3944
18.61	149.023	166.027	[M+H-H2O]+, [M+H]+	TRUE	Terephthalic acid	C8H6O4	SmartFormula - mzdev: -0.0000 mSigma: 6.73, ,	21210	The used Analyte List does not exist anymore.	3166	[RED]	FALSE	3046	3310	3534	2952	3804	2834	2524	3414	3104	3140	3188	3074	4170	3046	3232	3400	3220	2760	3352	2718	3166	3114	2862	3166	3054	3314
4.84	43.0184	42.0111	[M+H]+	TRUE						1336	[RED]	FALSE	3040	858	0	0	6242	0	938	1518	1514	1478	1486	3198	0	1152	0	1112	1348	3938	1336	0	908	0	934	1580	1642	1532
16.73	57.935	56.9277	[M+H]+	TRUE						7786	[RED]	FALSE	2994	3524	0	8904	7054	8194	8106	8626	6968	8986	9332	0	8476	8632	0	8306	0	7458	7758	8074	0	8560	7174	8538	7786	7416
10.74	54.009	53.0017	[M+H]+	TRUE						3742	[RED]	FALSE	2982	2916	2888	3828	3644	0	3766	3742	0	3512	3632	3882	4430	3774	3800	3460	4134	3498	4082	3596	3776	6474	3896	3716	3888	3556
19.74	291.89	290.882	[M+H]+	TRUE						3766	[RED]	FALSE	2960	2288	3446	3728	3766	4640	3668	3472	4446	3712	4754	3830	4460	4060	3702	4110	4076	3096	3640	2982	3558	3766	3930	4258	3756	4682
5.75	54.009	53.0017	[M+H]+	TRUE						3652	[RED]	FALSE	2952	3226	6394	3674	3482	4152	3944	3962	3974	4162	3652	4338	3448	3318	3532	0	4066	0	0	3634	3656	3484	3580	3484	3764	3720
19.74	250.863	249.856	[M+H]+	TRUE						3014	[RED]	FALSE	2870	2012	2556	2712	2854	3778	2502	2390	2732	3230	3534	2948	3478	3580	2980	2950	3198	3376	3328	2860	3560	2942	3014	3298	3364	3478
19.74	99.969	116.972	[M+H-H2O]+, [M+H]+	TRUE						4218	[RED]	FALSE	2790	1734	2618	5148	3882	4432	3686	4498	4218	4268	4976	4122	4678	4424	3448	3892	4222	3936	4972	4220	4382	4674	3900	3672	2988	3936
0.64	163.94	162.933	[M+H]+	TRUE						2346	[RED]	FALSE	2780	1880	1898	2410	2210	2486	2652	2748	0	3056	2346	2560	0	0	2834	1194	0	2692	836	2136	2496	2056	2652	2126	2812	1936
8.56	54.009	53.0017	[M+H]+	TRUE						3538	[RED]	FALSE	2734	2916	3332	4444	0	3816	0	0	3930	4094	3534	3672	0	3538	4412	3456	3634	4046	3746	0	3590	0	3758	3872	0	0
1.36	101.941	102.948	[M-H]-	TRUE						1404	[RED]	FALSE	2732	2538	2716	1230	1404	1182	1666	1814	6398	2044	1464	1706	1086	518	1514	856	1106	1146	1716	1340	1374	546	1048	980	3548	1286
19.56	229.901	230.908	[M-H]-	TRUE						2014	[RED]	FALSE	2696	2720	2606	1972	2150	2118	1830	1906	2328	2014	1772	2158	2058	1736	2094	1634	1932	2314	1930	1862	1904	1954	2212	1790	2256	1854
2.27	101.941	102.948	[M-H]-	FALSE						1928	[RED]	FALSE	2664	2866	2292	2308	2202	1848	6404	2300	2248	1952	1944	2070	1566	1136	1636	1584	1196	1816	1928	1386	1690	2916	1740	1730	1764	1860
0.92	101.941	102.948	[M-H]-	FALSE						2146	[RED]	FALSE	2616	2896	3322	2328	2070	2016	1898	2342	2878	2572	2018	2274	2148	1002	1722	1842	1982	2146	2182	2004	0	1450	2168	2074	2214	2020
19.48	684.203	683.196	[M+H]+	TRUE						2250	[RED]	FALSE	2594	2602	2348	2108	2358	2030	1802	2284	2384	2138	0	2688	2322	0	2088	1954	1838	2748	1928	2432	2302	2152	2250	0	2140	2562
19.99	117.935	116.927	[M+H]+	TRUE						2702	[RED]	FALSE	2590	2480	2442	2768	2444	3050	3032	2678	2894	2702	3336	2634	3394	2286	2588	1972	2590	2752	3066	2530	2990	3192	2618	3084	2858	2632
0.31	97.9686	96.9613	[M+H]+	TRUE						0	[RED]	FALSE	2572	0	0	0	0	4148	0	3024	3018	0	0	2900	3556	2838	0	0	0	0	0	4114	3432	3444	3526	0	0	3370
19.74	102.933	103.941	[M-H]-	FALSE						2484	[RED]	FALSE	2538	2918	3330	2484	2354	1606	2520	2282	2586	1982	2380	2942	2722	0	2228	2288	2580	2648	2644	2196	2412	3416	2288	1894	2830	2222
2.51	101.941	102.948	[M-H]-	FALSE						1994	[RED]	FALSE	2530	2326	2172	2216	2004	2262	1734	1826	1994	2048	1816	1894	1812	1186	2028	1844	1570	2010	1812	1600	6744	810	1660	2050	2126	1970
2.38	101.941	205.896	[M-H-H]2-	FALSE						1860	[RED]	FALSE	2482	2296	2830	1994	1840	1852	1904	0	2072	1728	1766	1748	2278	0	1860	1628	1728	1552	1860	6312	1882	878	1956	1510	2322	1992
1.06	163.94	162.933	[M+H]+	TRUE						2560	[RED]	FALSE	2450	0	2028	2018	2508	2956	2560	3324	3006	2788	2286	0	3240	2394	2720	1560	2452	2306	3248	2450	2844	3094	3218	2934	3326	0
0.59	352.854	353.861	[M-H]-	TRUE						1338	[RED]	FALSE	2446	1900	1698	1298	1208	1316	1354	1396	1206	1302	1562	1338	1164	798	1190	1444	1368	1502	1538	1128	1304	650	1020	1388	1316	1584
15.59	44.9981	46.0054	[M-H]-	TRUE						2588	[RED]	FALSE	2442	2764	2054	2292	2674	2888	2240	2694	2996	2588	2200	2512	2426	3732	2152	3130	2748	2532	2520	4784	2656	2828	2622	2226	2492	2220
0.32	159.968	158.961	[M+H]+	TRUE						2064	[RED]	FALSE	2432	2612	2644	2100	2064	1740	2104	1972	1972	2152	1470	2124	2370	1128	1994	1172	2004	2306	1976	1730	1930	2306	2118	1760	2082	1754
19.62	100.933	101.941	[M-H]-	TRUE						16554	[RED]	FALSE	2428	18256	15820	17164	17310	17010	14116	15992	16666	16554	14830	17708	17168	10766	15218	16948	16814	17094	15796	12472	15492	21990	16926	1894	16296	14202
0.86	142.966	141.959	[M+H]+	TRUE						2954	[RED]	FALSE	2422	2604	2730	3676	2302	2662	3352	3264	3576	2976	2628	3924	3696	2082	3056	1664	2772	2828	3490	2776	2582	2954	3302	2324	3080	3340
0.48	56.9651	55.9578	[M+H]+	FALSE						22218	[]	TRUE	2402	4610	3208	18076	57470	13804	45822	44188	40142	22938	19080	28256	15738	15622	20232	14418	11222	22122	33706	42752	24228	82892	31304	21336	22218	27486
3.93	125.06	124.052	[M+H]+	TRUE		C7H8O2	SmartFormula - mzdev: -0.0001 mSigma: 5.71,	20200		2642	[RED]	FALSE	2398	1610	1738	2790	2778	3008	2704	3238	2922	2476	1954	2642	2900	2222	3338	1808	2824	2616	2818	2042	2064	2246	2830	2226	2248	2776
19.99	114.971	113.964	[M+H]+, [M+H-H2O]+	TRUE						2312	[RED]	FALSE	2380	2562	2214	2358	1848	2360	2478	2422	2390	2452	2228	2216	2030	2074	2524	1858	1930	2312	2334	2100	2080	2494	2282	2068	2062	2652
19.68	216.923	215.915	[M+H]+	TRUE						3256	[RED]	FALSE	2364	3048	2928	3498	3372	3106	3346	3806	3282	3256	3264	3368	3122	3094	3482	3018	3544	3252	3496	3438	3058	3060	2770	3228	3246	3596
19.49	273.167	272.16	[M+H]+	TRUE		C10H20N6O3	SmartFormula - mzdev: 0.0002 mSigma: 14.41,	20200		2674	[RED]	FALSE	2352	2460	2484	2608	2666	2294	2840	2506	2958	2726	2674	2770	2658	2492	2826	2510	2688	2556	2716	2750	2810	2894	2574	2766	2496	3016
1.06	235.926	236.933	[M-H]-	TRUE						1488	[RED]	FALSE	2352	2146	0	1674	1900	1436	1754	1582	1570	1716	1752	1664	1488	648	1342	922	1110	1102	1426	1534	1598	546	0	1308	1244	1344
9.34	158.154	157.147	[M+H]+	TRUE		C9H19NO	SmartFormula - mzdev: 0.0000 mSigma: 6.50,	20200		3644	[RED]	FALSE	2326	2590	2280	3212	3644	3558	4246	4286	4064	4384	3594	3796	3630	2778	3716	4070	4834	3822	4886	3386	2902	3608	3540	3348	3870	4736
19.75	115.964	114.957	[M+H]+	TRUE						2414	[RED]	FALSE	2284	2322	1966	3250	2592	2232	2800	0	3102	2294	2002	2610	2280	2132	2776	2292	0	2414	0	2960	2648	2580	2846	2756	2306	2910
18.76	610.184	609.177	[M+H]+	TRUE						1882	[RED]	FALSE	2260	1980	1980	1632	1882	2060	1940	1760	1772	1956	2190	1964	1764	0	1842	310	1538	1882	1864	1916	1852	2172	1646	1906	1802	1912
0.31	43.0548	42.0475	[M+H]+	TRUE						2482	[RED]	FALSE	2240	1756	2036	2756	2886	2832	3252	3012	3892	2278	2068	2526	3598	1636	3994	1566	2482	2712	2970	1460	2268	3210	2442	1594	2458	2090
19.99	235.926	236.934	[M-H]-	TRUE						1302	[RED]	FALSE	2238	1958	2122	1072	1468	1206	1134	1238	1110	1302	1090	1166	1556	0	1298	1340	1212	1302	1368	1358	1366	286	1804	1064	1628	1202
15.15	59.9304	58.9231	[M+H]+	TRUE						4024	[RED]	FALSE	2210	2316	0	5094	4150	5022	4218	5342	4080	4024	5182	0	4680	4024	3750	4082	0	4482	3786	4244	3940	4202	3990	0	3852	3692
19.44	146.966	147.973	[M-H]-	TRUE						1712	[RED]	FALSE	2206	2110	2070	1770	1642	1710	1646	1680	1334	1716	1712	1990	1600	1552	1646	1420	1794	3090	1986	1418	1602	626	1790	1310	2316	1750
2.35	235.926	236.933	[M-H]-	TRUE						1486	[RED]	FALSE	2188	1856	1774	1536	1406	1440	2282	1716	1544	1586	1430	1642	1394	0	1422	1134	876	1486	1418	1384	1558	664	1728	1542	1406	1392
2.04	163.94	162.933	[M+H]+	TRUE						2676	[RED]	FALSE	2156	1982	2130	2518	2854	2676	2620	2890	2776	2632	2750	2752	2838	2300	2712	2062	2460	2844	3442	2210	2982	2706	2552	2560	2896	2414
14.78	59.9304	58.9231	[M+H]+	TRUE						4306	[RED]	FALSE	2156	1950	2678	0	4184	5002	4564	4334	4812	4154	4612	4508	4306	3872	4782	5258	4242	4030	3992	4698	4012	4306	4644	4930	0	4618
20	352.854	353.861	[M-H]-	TRUE						1280	[RED]	FALSE	2140	1478	2094	1430	1190	1280	1310	1370	1170	1308	1086	1088	1284	0	1242	1180	1380	1322	1168	1318	1094	0	1068	1058	1228	1584
0.87	126.971	125.964	[M+H]+	TRUE						3262	[RED]	FALSE	2112	2502	2452	3766	2858	3486	3544	3460	4024	3806	2986	3312	3628	2550	3308	2164	3142	2974	3570	3008	3132	2640	3356	2992	3672	3262
19.71	248.96	203.962	[M+COOH]-, [M+Cl]-	TRUE						4014	[RED]	FALSE	2108	2694	2002	4044	4514	4166	4416	3784	4128	3424	3948	4180	4612	3204	4038	4412	3650	4398	4014	3186	3920	4168	3976	3744	3638	4324
3.57	114.972	113.964	[M+H]+	TRUE						1646	[RED]	FALSE	2104	1838	1990	1734	1646	1886	2506	1508	0	1736	1570	1628	1522	1448	1694	1196	1578	1572	1806	0	0	1550	1656	1994	0	1738
0.99	352.854	353.861	[M-H]-	TRUE						1448	[RED]	FALSE	2100	1814	1872	1412	1430	1232	1506	1502	1682	1684	1620	1574	1640	786	1240	934	1028	762	1638	1276	1560	578	1164	1414	1448	1364
0.61	60.0446	59.0374	[M+H]+	TRUE		C2H5NO	SmartFormula - mzdev: 0.0002 mSigma: 13.98,	10200		1812	[]	TRUE	2094	1710	1878	1018	2464	1208	1812	1562	1694	1338	1138	1290	2840	1564	3282	8820	11862	13824	1972	1514	1166	2156	1588	2398	1522	5754
19.99	190.929	191.936	[M-H]-	TRUE						1326	[RED]	FALSE	2038	1696	2092	1008	1376	2016	1228	1466	1130	1574	1188	1422	1326	0	1114	1030	1224	1254	1360	1500	1680	694	1450	1164	1192	1130
12.76	327.078	326.071	[M+H]+	TRUE		C18H15O4P	SmartFormula - mzdev: -0.0000 mSigma: 15.38,	20100		1760	[RED]	FALSE	2018	1840	1674	1464	1914	1774	2030	1760	2142	1716	1314	1786	2068	1716	1684	1388	1898	1612	1678	1554	1910	1518	1688	1776	1856	1628
4.87	169.086	168.079	[M+H]+, [M+Na]+	TRUE		C9H12O3	SmartFormula - mzdev: 0.0000 mSigma: 6.32,	20200		3504	[RED]	FALSE	2012	1854	1928	4254	3710	3236	3646	3910	3922	3140	3014	3504	3248	2934	3366	3224	4232	4326	3580	3534	3764	3448	3560	3232	4492	3274
19.34	62.9292	61.9219	[M+H]+	TRUE						2084	[RED]	FALSE	2006	2084	1886	2384	1898	2048	0	2128	2112	1854	2306	1504	0	2260	2454	3092	1972	2396	1666	2406	2144	1810	2334	2632	0	2010
19.26	273.167	272.16	[M+H]+	TRUE						2408	[RED]	FALSE	1998	0	1986	2520	0	2612	2720	2976	2554	2384	2268	2628	2408	0	2456	0	2646	0	2460	2356	2540	2432	0	0	2474	2238
19.53	107.967	106.959	[M+H]+	TRUE						1796	[RED]	FALSE	1984	1840	2020	1768	1868	1686	1754	1910	1718	1630	2146	1974	1860	1720	1796	1640	2026	1818	1898	1774	1780	1756	1786	1740	1752	1850
4.87	109.065	108.057	[M+H]+	TRUE		C7H8O	SmartFormula - mzdev: -0.0000 mSigma: 2.54,	20200		2242	[RED]	FALSE	1968	1192	1614	2468	2876	1932	2594	2410	1748	1932	2224	2602	2198	1654	2492	2184	3200	2886	2272	2122	1936	2310	2304	2108	2430	2242
19.78	67.935	66.9277	[M+H]+	TRUE						2148	[RED]	FALSE	1952	2202	2378	2298	2332	2566	2418	1922	1980	2350	2102	2162	1752	1948	2182	2534	2078	2192	1924	2510	2146	2094	2072	1808	2028	2148
19.77	51.9403	50.933	[M+H]+	TRUE						1578	[RED]	FALSE	1950	1442	1622	1622	1542	1694	1288	1368	1626	1956	1672	1578	1504	1594	1534	1632	1518	2090	1528	1860	1570	1638	1546	1472	1568	1502
[truncated: 2,561 more rows]

## Sheet: Table S3
Supplementary TableS3. Genes detected in all the Arabidopsis thaliana root samples with an expression of at least ten read counts in at least one sample.
[truncated: 21,502 more rows]
[truncated: 7 more columns]

[truncated: 6 more sheets: Table S4, Table S5, Table S6, Table S7, Table S8, Table S9]
